# Supplementary material for: Cytosolic malate dehydrogenase 4 modulates cellular energetics and storage reserve accumulation in maize endosperm
Source: Plant Biotechnol J. 2020 Jun 14;18(12):2420–35. doi: 10.1111/pbi.13416 (PMC7680550; doi:10.1111/pbi.13416)
Supplement: Supplementary file 2 — Table S1 Field evaluation of normal and mdh4‐1 kernel segregation in different F2 populations. Table S2 Amino acid level determination in mature WT and mdh4‐1 kernels. Table S3 Primers used in this study. Table S4 ZmMdh4 polymorphisms identified in the association panel. Table S5 Association analysis of ZmMdh4. Table S6 Allelism test using heterozygous mdh4‐1 and homozygous mdh4‐2 and mdh4‐3 T3 plants. Table S7 Gene ontology classifications of DEGs with functional annotation. [file PBI-18-2420-s002.xlsx]

## Sheet: Table S1
Table S1. Field evaluation of normal and mdh4-1 kernel segregation in different F2 populations.
Population	Total	Normal kernels	Mutant kernels	Observed ratio	χ2
Zheng58/mdh4-1	7326	5494	1833	3.00:1	0
PH6WC/mdh4-1	505	318	124	2.56:1	0.05
D1798Z/mdh4-1	445	335	110	3.05:1	0.02
HCL645/mdh4-1	531	394	137	2.88:1	0.18
Qi319/mdh4-1	438	320	118	2.71:1	0.88
Lx9801/mdh4-1	432	318	114	2.79:1	0.44
χ20.05 = 3.84

## Sheet: Table S2
Table S2. Amino acid level determination in mature WT and mdh4-1 kernels.
Sample name	WT（mg/100mg）			mdh4-1(mg/100mg)			P-value
Total	9.14	8.68	8.54	10.18	9.82	9.8	0.00638825
asp	0.63	0.61	0.59	0.76	0.73	0.73	0.00104563
glu	1.82	1.71	1.68	1.97	1.89	1.89	0.0230829
ser	0.32	0.32	0.32	0.39	0.39	0.39	5.93226e-61
arg	0.37	0.37	0.35	0.42	0.42	0.42	0.00105058
gly	0.37	0.34	0.34	0.42	0.42	0.42	0.00219213
thr	0.52	0.51	0.5	0.58	0.57	0.57	0.000685233
pro	0.84	0.8	0.79	0.87	0.86	0.86	0.0269973
ala	0.75	0.71	0.7	0.79	0.79	0.79	0.0101636
val	0.45	0.42	0.45	0.52	0.52	0.52	0.0013239
met	0.16	0.14	0.13	0.17	0.17	0.15	0.144704
cys	0.05	0.05	0.05	0.06	0.06	0.06	3.47738e-61
ile	0.35	0.35	0.35	0.38	0.36	0.36	0.0667665
leu	1.15	1.1	1.07	1.25	1.2	1.2	0.01852
his	0.37	0.32	0.31	0.43	0.42	0.42	0.00882084
phe	0.44	0.4	0.38	0.39	0.35	0.35	0.121579
lys	0.32	0.32	0.31	0.45	0.43	0.43	8.70548e-05
tyr	0.22	0.2	0.22	0.31	0.25	0.25	0.0547753

## Sheet: Table S3
Table S3. Primers used in this study.
Primer name	Sequence (5'-3')	Note
C4L	CAACGAGGAAAGAGGAGTGGAG	mapping
C4R	CCGCTGGAGATTGTAAGATGAA
45L	CTCGGACGGTAGTAGCGTTC
45R	GGGGACATCGTGATCGTTCA
46L	CTCGGACGGTAGTAGCGTTC
46R	GCCCACAAAGTTCAGGTCCT
C351L	ACTGGGTTCTACTGGCTTCGT
C351R	CCATCATTGGCTTTGAATAGTG
C362L	ACAGATTCCGTCAAAGGGCT
C362R	CGTACTATGTGAACCCCCGAC
C143L	GAAATCCGCCCTGGTAGAAC
C143R	CAACTCCACTTCCTCGCACA
C201L	ACTGGCGGCTCTGATTTTCTC
C201R	CGTGTCGCATCGGATTTCA
Indel-98-L	TGTGCTATTGGTTAGATGGGTGTA
Indel-98-R	TTTCTGCCGTCGTTCCTTTT
umc2237L	CTCAGCTACAGGAGCGAAGAGG
umc2237R	GTCACTGCACGATCCATCACAT
bnlg1556L	CCGGTTATAAACACAGCCGT
bnlg1556R	ACCGACCTAAGCTATGGGCT
umc1245L	TGGTTATGTGCATGATTTTTCCTG
umc1245R	CATGCGTCTGATCTTCAGAATGTT
umc2181L	ATCGGGTCCGGATAGATTTTACAC
umc2181R	GTAGCTAGCTTAAGCAGTGCTCCG
mmc0041L	AGGACTTAGAGAGGAAACGAA
mmc0041R	TTTATCCTTACTTGCAGTTGC
phi423298L	GGGCTGCTACTTTGACAAGGAC
phi423298R	CCTCCATCATCCGCTGGTA
Mdh4-MT1T2-F	AATAATGGTCTCAGGCGCAAGCATGTGCAGAATAAC	CRISPR/Cas9
Mdh4-MT1T2-F0	GCAAGCATGTGCAGAATAACGTTTTAGAGCTAGAAATAGC
Mdh4-MT1T2-R0	GTCTGGACCACAACAGGGCCGCTTCTTGGTGCC
Mdh4-MT1T2-R	ATTATTGGTCTCTAAACGTCTGGACCACAACAGGGC
Mdh5-L	ATTTTTGGATGGCAATGTGAGCT
Mdh5-R	CCACAACATCAGTTGTCGCA
Mdh4-L	CGGATCTTTCTCTAATTTGTGCTCA
Mdh4-R	GCTTCCACAACATCAGTTGTAGC
Bar-L	ACCCACGTCATGCCAGTTC
Bar-R	CTGCACCATCGTCAACCACTA
Exon7-L	CAAGGAAGAAGATGGATGCC	Functional complementation test
Exon7-R	TGCTCTCTGGGTGTGGTAGAAT
BamH1-Mdh4-F	cgGGATCCATGGCGAAGGAACCAATGCG
Mdh4-Sac1-R	CGAGCTCTTACTCGAGGCATGAGTAAGCAAGC
CUB-R	TTATCCTAGTTTGCGCGCTA
CUB-F	GCCCTGCCTTCATACGCT
Mdh4-1300(GFP)-SacI-L	CGAGCTCATGGCGAAGGAACCAATGCG	subcellular localization
Mdh4-1300(GFP)-BamHI-R	cgGGATCCCTCGAGGCATGAGTAAGCAAGC
zmACTIN-L	CAATGGCACTGGAATGGT	Actin
zmACTIN-R	ATCTTCAGGCGAAACACG
Mdh4(e2~e3)RT-L	TGATGCTGCGTTTCCTCTTC	qPCR
Mdh4(e2~e3)RT-R	TTTCCATTCCCTCCTTCCTG
His-mdh-L	ACAgCAAATgggTCgCggATCCATGGCGAAGGAACCAATGCG	prokaryotic expression
His-mdh-R	gACggAgCTCgAATTCggATCCTTACTCGAGGCATGAGTAAGCAAGC
Mdh4-P(6bp)L	CAGAAGGACCCCACCATCTT	6bp InDel in promoter
Mdh4-P(6bp)R	CACGGCTTCGGCGATGAATA
Z050032-L	actaatgggtgcggactactatg	qPCR (RNA-seq)
Z050032-R	tacccgtctgtctccattgc
Z048813-L	TTCCACAATGCTCACTTGCT
Z048813-R	GTTGTTGTAAGACGCTCGCC
Z044129-L	tgggagcggacacctatg
Z044129-R	tcaccacgattccagacctt
Z018971-L	TCAAACAATCACACTGGAGGTAGC
Z018971-R	CCGTTCATCAGCTTGTTCTGCAC
Z052079-L	TCAGAATGCGGCCTTATCATAGGCA
Z052079-R	TGGGCTTTGTGTGTGTGTGAAAAG
Z047253-L	GAGGAGCTGAGAGTTCCTGAGTAC
Z047253-R	GCATTGAATGGCTCAAAGTCCAGC
Z041671-L	ATGAGGATTGTGTACATGGCAGC
Z041671-R	TCGTAGCATGTCTCATCGGACGG
Z033805-L	ACAGTACTACCAGCTGATCCGC
Z033805-R	CCGTCTTCTCCAGACCTTGCTTC
Z039346-L	TCGAGTTTATCCCTCTGAGCC
Z039346-R	CACGACCTCGTAATGCTCAC

## Sheet: Table S4
Table S4. ZmMdh4 polymorphisms identified in the association panel.
Inbred lines	Germplasm	InDel1(-368~-373)	SNP(+5062)	SNP(-293)	SNP(-368)	SNP(-376)	SNP(-528)	Expression	Protein content(%)	Starch conten(%)	Asp	Thr	Ser	Glu	Gly	Ala	Cys	Val	Met	Ile	Leu	Tyr	Phe	Lys	NH3	His	Arg	Pro	Total amino acid	KL	KW	KT	HKW	TKW	ENL	ELW	SGL	SGW
04K5672	temperate	.	G	-	C	A	T	.	16.952	61.539	.	.	.	.	.	.	.	.	.	.	.	.	.	.	.	.	.	.	.	8.40514	7.97993	4.54798	18.4214	183.359	112	63.3667	9.78667	8.61667
04K5686	temperate	.	G	T	G	T	C	.	.	.	.	.	.	.	.	.	.	.	.	.	.	.	.	.	.	.	.	.	.	7.2808	7.61563	4.73856	17.7852	185.267	.	.	.	.
04K5702	temperate	.	G	G	G	T	T	.	14.318	65.2433	8.35697	3.92223	6.01888	28.1586	4.45972	10.1942	1.90435	5.94016	1.81741	4.67648	17.8332	6.19322	6.73121	3.26599	3.65113	3.24239	5.85377	12.0982	134.318	8.20257	8.24202	4.78617	20.2017	186.78	119.667	83.5	13.9667	11.7667
05W002	temperate	.	G	G	C	A	T	-0.912676	.	.	6.88456	3.28351	5.72991	24.9143	3.95574	8.3753	1.97881	4.83614	2.26952	3.70837	15.0109	4.53262	5.85413	2.94232	2.0029	2.94174	5.11519	10.4403	114.776	9.92948	.	4.63798	25.628	194.572	.	.	.	.
05WN230	temperate	.	G	-	C	A	T	1.48107	.	.	7.30231	3.46726	5.37535	24.2042	4.30652	8.79525	1.94238	5.24464	2.65942	4.1262	15.0127	5.65463	5.81647	3.35566	2.73692	2.95723	5.5238	10.4562	118.937	9.43878	8.6521	5.66208	29.4884	191.13	.	.	.	.
07KS4	temperate	.	G	G	C	A	T	1.44145	.	.	6.32437	3.06217	5.15215	20.6777	3.70159	7.3859	1.72083	4.43207	2.02224	3.44377	12.3813	4.53941	4.70391	2.71444	2.531	2.56887	4.47117	9.09844	100.931	10.4431	9.08101	5.0411	28.2265	175.313	.	.	.	.
1323	temperate	.	A	G	C	A	T	.	13.0593	65.7117	8.81014	4.03727	7.04314	31.8142	4.53481	11.4627	2.27162	5.58295	2.58637	4.30589	18.4812	5.6742	6.42517	3.299	2.39663	3.68493	5.4838	12.2467	140.141	8.66428	8.21692	4.84876	21.3714	183.381	132	80.5	12.8667	11.1667
1462	temperate	.	G	-	G	T	T	-0.636491	.	.	6.08142	2.89835	5.11774	21.7933	3.41247	20.264	0.398653	4.22577	2.23311	3.46747	13.8494	5.61377	5.49835	2.65754	3.49293	2.56172	4.80693	9.55	117.923	9.91821	8.39966	4.66005	24.1456	182.334	.	.	.	.
150	temperate	-	A	G	-	A	-	-0.265323	13.6917	63.8949	9.25392	4.19223	7.01176	31.7915	4.5332	30.8499	0.895953	6.27601	1.88685	5.06601	21.464	6.36788	7.52266	3.23919	4.13788	3.40128	4.65058	12.3724	164.913	9.06118	6.89241	4.57552	17.7519	189.346	111.667	47.4	9.61667	9.2
177	temperate	.	A	G	C	A	T	0.0102174	.	.	5.4873	2.57782	4.5239	19.196	2.97341	17.7532	0.360855	3.65035	1.66985	2.9075	11.9187	4.3427	4.83723	2.34518	2.96541	2.31943	4.33216	8.41809	102.579	8.77628	7.94398	4.69894	21.1361	197.583	.	.	.	.
18-599	temperate	.	A	G	C	A	T	1.50179	.	.	7.54143	3.54538	6.38353	27.0719	3.87105	26.2421	0.649885	5.38767	1.95803	4.04687	17.077	5.46509	5.95063	2.97904	3.60059	3.10845	4.94963	9.89888	139.727	8.66947	8.75426	5.01297	22.5614	178.244	.	.	.	.
238	temperate	.	G	T	G	T	C	-1.21192	.	.	7.04001	3.35167	5.79471	23.3724	4.0047	22.3085	0.657476	4.91082	2.05449	3.71217	14.0814	4.838	5.18437	2.90836	3.61871	2.62988	4.3306	9.49858	124.297	9.20946	8.16778	4.96353	22.7675	180.427	.	.	.	.
268	temperate	.	G	-	C	A	T	0.112627	.	.	9.00786	3.98432	6.78075	29.9858	4.31745	29.1701	0.770493	6.25956	1.97445	4.60272	18.9347	5.8198	6.47711	3.48799	2.60819	3.31875	5.54752	11.3969	154.445	8.40881	7.70966	4.32764	16.8319	184.539	.	.	.	.
303WX	temperate	.	G	G	C	A	T	1.11795	.	.	.	.	.	.	.	.	.	.	.	.	.	.	.	.	.	.	.	.	.	8.59949	7.46467	4.71759	17.6286	172.734	.	.	.	.
3411	temperate	.	G	-	C	-	T	.	13.7517	64.9368	8.32012	3.90787	6.63807	32.1868	4.35886	11.2774	1.96196	5.65073	2.93705	4.1212	18.2147	5.26699	6.43465	3.1762	2.37047	2.80993	4.84287	11.343	135.819	9.45379	7.39372	4.95307	21.5082	187.14	109.667	82.0667	12.3	11.8333
384-2	temperate	.	G	-	C	A	T	.	14.747	60.5917	8.95285	3.85321	6.19131	32.9874	4.64818	11.9884	2.31215	5.99812	3.23141	4.47004	19.4019	5.70486	6.67471	3.12768	2.5227	3.42351	5.55879	11.7103	142.757	8.48299	7.88649	4.95047	20.4625	182.555	134	73.5	11.5	11.3667
3H-2	temperate	.	G	G	C	A	T	.	13.331	67.5078	6.95505	3.39749	5.65951	24.0503	4.34484	7.95954	2.43304	5.17968	2.38655	3.74607	14.0072	4.82579	5.57013	3.13115	2.03164	3.51304	5.45909	11.2895	115.94	10.3021	8.86438	4.90379	23.0719	168.75	183.667	89	13.2667	11.5
4019	temperate	-	G	G	C	-	T	-0.82332	14.0073	61.6768	8.80089	3.97697	6.90912	30.1302	4.56728	28.994	0.911766	5.93246	1.93418	4.5372	19.5106	5.87927	7.03846	3.55246	3.10622	3.43188	5.78598	11.4703	156.469	9.57526	7.2432	4.39167	18.8228	181.918	124.333	51.9	12.6	11.3
4F1	temperate	-	G	T	G	T	C	-0.251238	13.794	68.3813	8.95964	4.12927	7.33387	30.2849	4.4892	29.3101	0.903712	6.29491	2.03515	4.90392	19.6986	6.30622	7.26914	3.67468	4.91527	3.48579	5.27838	11.0048	160.278	9.57689	8.34295	4.90455	23.7639	185.871	105.967	61.2333	10.6667	9.56
501	temperate	.	G	-	C	A	T	.	12.3847	70.235	5.88385	3.00854	4.68391	19.7991	3.66119	7.34438	1.66294	4.20378	1.74215	2.85985	11.4278	3.65522	4.58731	3.01644	2.17298	2.40997	4.3504	8.06635	94.5361	9.45445	8.45848	4.52116	23.5065	187.152	107	75.6667	11.2	10.21
5213	temperate	6	G	T	G	T	C	-1.0214	11.5057	69.8708	6.795	3.20756	5.52351	22.4073	3.76494	21.3981	0.772737	4.63744	1.99273	3.50068	14.1852	4.58424	5.06511	2.98364	2.28035	2.68774	4.28302	9.25878	119.328	9.32456	7.95246	5.20022	23.5869	189.117	122.667	80.4	11.7667	11.3
5237	temperate	.	G	T	G	T	C	-0.88211	.	.	7.8229	3.62416	6.28659	25.6751	4.25539	9.41401	2.07417	5.1632	2.42935	4.30777	16.1765	5.78599	6.59401	3.14062	2.1863	3.00695	5.22745	11.0533	124.224	9.52441	8.39448	4.35811	19.1551	164.255	.	.	.	.
526018	temperate	-	A	-	C	A	T	1.3512	12.369	66.963	7.46394	3.32405	5.701	26.6856	3.72922	9.58417	1.927	4.89357	2.28616	3.65552	15.6404	4.7443	5.3432	2.65742	2.51293	2.70074	4.34368	9.56198	116.755	8.7714	8.26052	5.0718	23.273	190.953	98.1667	72.7667	11.5667	9.49333
5311	temperate	.	G	G	C	A	T	.	.	.	7.48026	3.57408	5.70523	23.1934	4.0413	23.4611	0.665192	5.10469	2.09982	3.59065	14.5657	4.76954	5.57597	5.53507	2.55499	3.04268	5.10695	9.38767	129.454	8.8865	9.16833	5.10499	24.7951	183.979	.	.	.	.
647	subtropical	.	G	T	G	T	C	-2.3451	15.8577	68.9008	12.1108	5.44688	9.80634	42.0539	5.71741	16.4084	0	7.96605	3.35856	6.09775	25.5419	7.9284	9.86	4.54597	4.01034	3.7112	7.43628	15.2682	187.268	7.0362	4.98634	3.91593	8.96968	188.558	0	0	0	0
7327	temperate	.	G	T	G	T	C	-0.0920851	.	.	7.50597	3.50364	5.45944	24.5113	4.2679	9.34052	2.49855	5.44922	2.60404	3.26135	13.6913	4.08717	4.42016	2.96069	1.98554	3.04894	4.27367	10.2735	113.143	8.87065	7.74442	4.7334	19.7134	190.65	.	.	.	.
7381	temperate	-	G	G	-	-	T	1.61654	12.753	66.0157	7.27991	3.63733	5.97451	25.3727	4.19369	9.25571	1.99168	5.13759	2.11858	3.59141	15.3415	4.5926	6.03242	3.30826	1.98391	2.98769	5.3	11.7048	119.804	8.81872	8.25504	4.95198	21.4709	183.979	120	60.2333	12.3333	10.8
7884-4HT	temperate	6	G	T	G	T	C	-2.04595	14.4377	62.7578	8.9776	4.126	6.8149	35.2092	4.69587	12.546	2.60347	6.65437	3.33906	5.00649	21.7499	6.528	7.37708	3.03234	2.86013	3.33223	5.43582	12.287	152.575	9.30143	7.77101	5.31553	20.2319	172.904	171	78.4667	11.0667	10.3333
81162	temperate	-	G	G	C	A	T	0.0306565	14.52	65.9603	.	.	.	.	.	.	.	.	.	.	.	.	.	.	.	.	.	.	.	8.59694	9.14365	5.42323	24.854	178.155	108.667	55.4667	12.4667	12.1333
812	temperate	.	G	T	G	T	C	.	15.3437	66.151	6.57739	3.23429	5.5913	24.3571	3.42896	23.5741	0.746128	4.79084	2.13856	3.61696	15.1615	4.79666	4.99122	2.38581	3.3273	2.60375	3.91786	9.62299	124.863	9.2992	8.34026	4.59641	21.6137	184.602	95.0667	56.8667	10.8333	9.39333
832	temperate	.	G	-	C	-	T	.	.	.	.	.	.	.	.	.	.	.	.	.	.	.	.	.	.	.	.	.	.	.	.	.	22.4793	184.14	.	.	.	.
835A	.	.	A	G	-	-	-	1.25566	.	.	7.67107	3.62333	5.98012	25.2388	4.44712	24.6707	0.771984	5.63583	1.82363	3.86083	15.2684	5.27762	5.37458	3.64661	2.41696	3.23071	5.46375	10.1317	134.534	9.69122	8.20458	4.56401	20.0623	181.648	.	.	.	.
835B	.	-	A	-	G	T	-	-0.105775	12.778	64.5238	6.95859	3.544	5.44871	23.8126	4.3444	8.51431	2.02354	5.37681	3.07233	4.03246	14.2647	5.56589	5.36702	3.23567	2.77987	3.08632	5.41649	10.1949	117.039	8.9955	7.31492	4.56799	17.8369	189.229	120	74.2333	13.6667	12.4667
8902	temperate	.	G	T	G	T	C	0.563096	.	.	6.47276	3.23296	5.72219	22.663	3.54475	8.02424	1.42342	4.50278	2.15987	3.7086	14.0978	4.67332	5.6268	2.77468	2.85466	2.41158	4.35825	10.4168	108.668	9.02197	9.08752	4.71819	24.0644	190.228	.	.	.	.
9642	temperate	.	G	G	-	-	T	-2.468	14.6183	63.475	10.4119	4.26735	7.92103	34.2934	5.47523	31.2779	0.980397	6.5506	2.14298	4.91451	19.1924	6.21155	7.05439	4.08153	3.98495	4.06403	7.40753	11.9969	172.229	8.99926	8.35492	4.61189	22.5728	183.8	89.8	52.1	13.3	12.2
975-12	temperate	6	G	T	G	T	C	-0.0852468	10.834	70.9139	7.09269	3.36625	5.43705	24.3745	4.27209	8.51392	2.31678	5.14668	2.35013	3.41747	13.9664	4.34358	4.81832	2.78829	2.19355	3.26736	4.89851	10.6681	113.232	10.1768	7.67734	4.44382	21.9587	175.84	103.767	80.9	11.9667	9.65
9782	temperate	.	G	-	C	A	T	.	13.504	67.966	.	.	.	.	.	.	.	.	.	.	.	.	.	.	.	.	.	.	.	9.84678	7.4463	4.46423	20.838	179.821	0	0	0	0
A619	temperate	.	G	-	C	A	T	.	.	.	8.92912	3.98452	7.03818	29.1546	4.49258	10.4157	1.96019	5.70764	2.12087	4.41094	18.1281	5.59227	7.32197	3.40879	2.46019	2.9364	5.29421	11.8064	135.163	9.23191	8.57975	4.70612	22.1772	167.46	.	.	.	.
B11	tropical	.	G	T	G	T	C	-0.813798	.	.	6.31717	2.8663	5.19308	23.9666	3.13093	20.7547	0.428188	4.3417	1.22399	3.59957	14.9595	4.6492	5.90424	2.30235	3.11842	2.88321	4.60174	11.06	121.301	9.3426	8.11076	4.20745	18.5065	178.846	.	.	.	.
B110	temperate	6	G	T	G	T	C	-0.852347	12.5533	66.828	7.13609	3.21425	5.7287	23.4828	3.65013	8.20227	1.75471	4.59041	1.88042	3.92196	14.9981	4.7313	6.06245	3.09096	2.11233	2.43692	4.53324	9.95128	111.478	10.1378	8.31948	4.84072	23.1209	172.752	107.467	52.5333	11.8667	11.6
B111	temperate	6	G	T	G	T	C	-0.16076	12.4057	67.8531	8.19568	3.72255	6.42683	27.619	4.15741	27.5905	0.816511	5.92335	2.04359	4.30349	17.9578	5.5186	6.07464	3.40467	2.80924	3.01974	5.13058	10.3467	145.061	9.69299	7.7544	4.20768	17.789	173.463	124	62.7667	8.87333	8.36
B113	temperate	.	G	T	G	T	C	1.46098	14.1933	64.422	8.70188	3.85443	5.81927	32.3939	4.26347	11.5643	1.99451	6.28984	2.79695	4.59433	19.9006	5.57908	6.73102	3.05814	2.60674	2.788	4.81341	11.3554	139.105	9.20427	7.20418	4.42626	17.9577	183.724	108	65.8333	12.4333	10.9333
B114	temperate	.	G	G	C	A	-	-1.82544	.	.	9.38129	4.04098	6.77094	30.0565	4.73123	10.7906	1.7857	5.80955	1.90928	4.64893	18.4349	6.05306	7.72264	3.86185	2.98948	3.11124	5.81185	10.8916	138.802	9.34472	9.19699	4.96718	28.4276	179.032	.	.	.	.
B151	temperate	-	G	-	C	A	T	2.04595	12.845	70.9447	6.05219	2.89322	5.03527	19.5843	3.47864	20.2936	0.82722	4.67833	1.78842	3.14515	12.2143	4.25226	4.60221	2.81587	2.4769	2.50014	4.07041	7.29054	107.999	7.64405	8.03414	5.25086	20.2124	175.643	136	71.5333	12.4333	10.5667
B73	temperate	-	G	G	C	A	T	-1.69712	13.836	66.6817	10.6159	4.65464	8.16282	41.0249	5.49005	13.98	2.68672	6.68654	3.10699	4.97068	22.2438	5.81705	8.28399	3.80873	3.19223	3.64637	6.31479	13.8788	168.565	9.73719	6.9963	4.45373	17.7778	181.186	122	75.3	12.9667	11.8667
B77	.	.	G	G	-	-	-	-1.27079	.	.	6.59465	2.97539	5.16539	22.6182	2.95768	17.4809	0.410764	4.14311	1.86496	3.23204	12.8152	4.38682	4.36977	2.46564	2.04542	2.16304	4.10796	7.23155	107.028	8.22846	7.30422	5.06438	16.7172	171.399	.	.	.	.
BEM	temperate	.	G	G	C	A	T	.	.	.	.	.	.	.	.	.	.	.	.	.	.	.	.	.	.	.	.	.	.	9.08626	8.14282	5.1623	23.7762	179.576	.	.	.	.
BGY	temperate	.	G	T	G	T	C	.	13.3743	68.069	9.1989	4.21913	7.0881	33.082	4.95682	11.3728	2.36496	5.93364	3.01767	4.46822	18.1764	5.4201	6.58414	3.62889	2.65564	3.5222	5.90656	11.8016	143.398	7.67724	7.34024	4.48587	17.7612	176.015	162	74.4667	13.5	11.8333
BK	.	.	G	-	C	A	T	.	.	.	.	.	.	.	.	.	.	.	.	.	.	.	.	.	.	.	.	.	.	.	.	.	.	184.14	.	.	.	.
BS16	temperate	6	G	T	G	T	C	-1.30195	13.984	65.8432	9.49083	3.85129	7.03466	31.2621	4.76472	24.2107	0.901243	6.0432	1.64365	4.60483	18.2359	6.05762	6.28019	3.44971	3.32311	3.18773	5.11233	11.3325	150.786	8.76385	8.55628	4.88043	22.9696	179.941	85.7	56.4333	8.78	8.58667
BT1	subtropical	.	G	G	C	A	T	.	.	.	.	.	.	.	.	.	.	.	.	.	.	.	.	.	.	.	.	.	.	.	.	.	21.2646	184.14	.	.	.	.
BY4839	temperate	.	G	T	G	T	C	-0.70473	12.9657	66.2756	8.175	3.94057	6.8042	27.4377	4.67402	26.2309	0.769182	5.74004	2.12462	4.32163	16.4259	5.65314	6.01909	3.74534	2.83169	3.25578	5.82212	10.4156	144.387	9.49264	7.00024	4.35024	16.6122	174.409	119.667	63.5667	13.3333	12.1333
BY4944	temperate	.	G	T	G	T	C	0.484942	.	.	8.16035	3.96726	6.63119	27.0782	4.96573	28.651	1.39791	6.66243	2.81367	4.2431	16.2698	5.76221	5.80592	3.71912	3.35597	3.37983	5.81031	10.3461	149.02	9.92386	8.1843	4.60109	20.0405	163.168	.	.	.	.
BY4960	temperate	.	G	T	G	T	C	0.387522	.	.	.	.	.	.	.	.	.	.	.	.	.	.	.	.	.	.	.	.	.	9.00851	7.64847	5.08788	21.4502	176.082	.	.	.	.
BY804	temperate	6	G	T	G	T	C	1.90281	15.308	63.385	.	.	.	.	.	.	.	.	.	.	.	.	.	.	.	.	.	.	.	8.88181	8.72933	4.80095	22.1815	180.526	146	100.3	8.89667	8.89667
BY807	temperate	6	G	T	G	T	C	2.3451	14.0507	66.0232	11.6047	5.14733	8.59997	40.8765	6.65824	14.5288	3.02827	7.56522	3.65595	5.33919	22.5729	6.76953	8.48102	5.20841	2.68744	4.57921	8.49706	14.2395	180.039	9.01003	8.51002	5.09673	19.3973	168.927	119.667	59.0667	10.2333	9.49
BY809	temperate	6	G	T	G	T	C	1.42247	15.727	65.6843	.	.	.	.	.	.	.	.	.	.	.	.	.	.	.	.	.	.	.	8.7911	7.83958	4.45571	17.8727	169.782	120	86.1	11.3333	10.8333
BY813	temperate	6	G	T	G	T	C	0.358314	13.276	67.2317	7.55611	3.46366	5.84007	24.8823	4.43523	22.7969	0.616503	5.19724	2.18885	3.62534	14.7375	5.98658	6.26425	3.51249	4.39198	3.19565	6.72955	10.2807	135.701	9.70092	7.80105	4.93784	22.2743	171.807	120	87.5	9.74667	8.56333
BY815	temperate	.	G	T	G	T	C	1.08056	.	.	.	.	.	.	.	.	.	.	.	.	.	.	.	.	.	.	.	.	.	9.07505	8.02794	4.96117	20.8085	170.71	.	.	.	.
BY843	temperate	.	A	G	C	A	T	.	13.0437	68.781	7.70895	3.51386	5.66382	24.18	4.38698	22.8196	0.556625	5.11705	2.47706	3.81782	14.3679	5.83894	6.15228	3.66639	3.9137	3.09476	6.03898	10.0039	133.319	9.45834	8.0823	5.00554	22.8579	175.617	121	63.7	12.7667	10.6333
BY855	temperate	6	G	T	G	T	C	1.31801	12.502	70.393	9.3958	4.57521	7.75941	30.3985	5.47203	10.9447	2.50659	6.98234	2.3545	5.02661	18.3776	6.09857	7.07699	4.55322	2.34195	4.3564	7.03633	13.0774	148.334	9.04735	7.40368	4.40648	18.7945	183.609	93.5667	62.9667	9.52667	9.52667
BZN	temperate	-	A	-	-	-	-	0.209268	15.0137	65.3693	.	.	.	.	.	.	.	.	.	.	.	.	.	.	.	.	.	.	.	7.59999	7.28278	4.96801	15.917	175.768	111.2	89.7333	11.2333	11.2333
C8605	temperate	.	G	T	G	T	C	.	.	.	.	.	.	.	.	.	.	.	.	.	.	.	.	.	.	.	.	.	.	9.94159	8.71157	5.26431	25.0741	177.526	.	.	.	.
CA47	temperate	.	G	G	C	A	T	-0.119485	.	.	8.31848	3.57065	5.36571	23.013	4.96326	7.56792	2.61116	5.26593	1.90572	3.17776	11.1142	3.84842	4.42137	3.70236	1.99872	3.75155	6.19273	10.065	110.854	8.81761	7.18805	4.75339	21.1692	192.858	.	.	.	.
CF3	temperate	.	G	G	C	A	T	.	13.4973	68.4468	9.53196	4.3686	6.84364	34.7875	5.06716	12.4912	2.69517	6.73384	3.23226	4.87508	20.4727	6.5042	7.3528	3.86028	2.55561	3.86555	6.41456	13.008	154.66	10.2484	8.11217	4.50817	24.9693	190.638	108.667	72.9667	11.9	10.19
CHANG3	temperate	.	G	G	C	A	T	-0.547203	.	.	6.72867	3.29297	5.23653	23.8632	3.6794	22.9434	0.546924	5.1698	1.89835	3.69322	14.9121	5.45917	5.80045	2.87194	3.68859	2.98215	4.70793	10.1924	127.667	8.91584	8.16024	5.30034	21.4907	184.592	.	.	.	.
CHANG7-2	temperate	.	G	T	G	T	C	.	.	.	6.53882	3.22406	5.43684	23.8966	3.55059	7.94349	2.09694	5.00844	1.67535	3.53117	14.8146	4.64755	5.52244	2.57227	2.23545	3.25059	4.43772	11.0618	111.445	9.61533	7.75471	4.5032	19.4506	188.411	.	.	.	.
CHENG698	temperate	.	G	T	G	T	C	0.307908	.	.	9.82029	4.43411	7.41168	32.8018	5.07644	31.7876	1.05021	6.81379	2.35567	4.9984	21.3602	6.57072	7.45876	3.97002	3.29495	4.21394	6.52944	12.9917	172.94	9.044	7.33761	4.66188	20.7232	179.463	.	.	.	.
CHUAN48-2	temperate	-	A	G	C	A	T	-0.0715817	13.5107	66.2565	7.8427	3.41878	5.75046	26.7278	4.18488	9.62629	2.09405	5.31987	2.60178	4.23261	16.4865	5.31561	6.44159	3.30266	3.9565	2.75451	5.37028	10.5046	125.932	9.55623	8.0093	4.55876	22.3498	184.778	129	66.5333	10.4667	9.80667
CI7	temperate	.	G	G	C	A	T	-1.61654	.	.	9.71535	3.96813	7.48062	32.5983	4.67646	30.8894	0.762854	6.03133	3.04179	4.84181	19.5218	6.23655	6.81119	3.32611	3.33747	3.13596	5.54841	11.9111	163.835	9.80872	7.56192	4.45349	19.8234	182.675	.	.	.	.
CIMBL1	subtropical	.	G	T	C	A	T	-1.31801	12.617	68.7972	6.86869	3.49561	5.40769	23.2386	4.02781	8.29731	1.82181	5.11158	1.10675	3.63244	14.3733	5.23775	5.81014	3.03422	2.58648	3.22189	5.56217	10.5731	113.407	9.86348	7.9485	4.71771	22.8389	186.063	98.5667	64.8333	12.3667	10.7667
CIMBL10	tropical	6	G	T	G	T	C	0.628172	12.2013	66.3667	8.61555	3.55272	6.61536	28.3834	4.4319	23.0808	0.682442	5.28135	3.24721	4.28719	17.068	5.6581	6.32814	3.42188	2.55016	2.57563	5.57307	9.24055	140.593	9.4543	7.8009	4.77686	20.0296	182.34	110.333	54.9	13.8333	12.4667
CIMBL100	tropical	.	G	-	C	A	T	2.17153	.	.	.	.	.	.	.	.	.	.	.	.	.	.	.	.	.	.	.	.	.	9.07344	8.52515	5.14663	24.9894	188.124	.	.	.	.
CIMBL101	tropical	.	G	T	G	T	C	0.661718	.	.	7.01622	3.32936	5.38209	26.0402	3.96274	24.0149	0.626086	5.25986	1.87278	3.89729	16.0115	5.89269	6.3763	2.63877	7.13248	3.19326	4.98041	13.1163	140.743	8.78507	8.28272	4.59464	21.204	191.732	.	.	.	.
CIMBL102	tropical	-	G	G	C	A	T	-1.22624	11.6597	67.7434	10.932	5.18013	8.27686	36.8079	5.94524	9.74289	3.26427	8.20863	2.97812	5.98534	23.4892	7.05837	8.88099	4.4016	3.64595	4.95402	7.82266	16.9887	174.563	9.31017	7.91616	4.54528	21.421	196.071	92.6667	55.3333	11.6	10.6
CIMBL103	subtropical	.	G	T	G	T	C	.	.	.	.	.	.	.	.	.	.	.	.	.	.	.	.	.	.	.	.	.	.	9.08568	7.74511	5.01689	21.293	184.14	.	.	.	.
CIMBL104	subtropical	.	G	T	G	T	C	.	.	.	.	.	.	.	.	.	.	.	.	.	.	.	.	.	.	.	.	.	.	.	.	.	22.5792	184.14	.	.	.	.
CIMBL105	tropical	6	G	T	G	T	C	0.933536	13.9943	64.2668	8.93383	4.17548	7.10496	31.4907	4.31479	11.5428	2.26686	6.44053	2.34755	5.25696	20.9611	6.40818	8.17535	3.46927	3.24594	3.47539	5.82284	12.4892	147.922	8.11205	7.83944	5.24731	20.4644	190.219	90.1333	59.3	12.3333	11.3
CIMBL106	tropical	-	G	G	C	A	T	0.365586	13.963	68.0778	9.11031	4.01366	6.41869	29.8924	5.38469	11.3253	4.89672	7.15609	3.85794	4.4615	17.2222	5.85706	6.75859	4.09359	2.98569	3.92519	7.24394	11.9691	146.573	8.28973	8.18164	4.92968	19.9066	190.56	121.333	69.9667	10.7333	9.90667
CIMBL107	tropical	.	G	G	C	A	T	.	14.951	65.3952	6.26473	2.87112	5.25018	21.9575	3.29552	8.12191	1.65753	4.3226	1.56368	3.74834	14.414	5.30077	5.77058	2.51141	2.32571	2.35966	4.60107	8.8674	105.204	8.16242	8.90617	5.75567	27.7075	192.236	100.433	66.6333	8.73333	8.66
CIMBL108	tropical	.	G	G	C	A	T	0.0715817	.	.	8.86171	4.10293	6.63617	29.1594	5.23954	25.2213	2.99299	7.85221	4.89446	4.68467	18.4535	5.89842	6.74271	3.59303	3.55182	4.02678	5.64217	13.1251	160.679	8.31919	8.05859	5.30622	22.8974	191.767	.	.	.	.
CIMBL109	tropical	-	G	G	C	-	T	-0.387522	14.8273	65.9651	13.1845	5.10131	8.97391	37.5112	6.03154	13.6623	4.11563	8.25202	3.36594	5.69374	22.1945	6.99253	8.65483	4.66308	4.8033	4.24738	7.88484	13.6824	179.015	8.03443	8.48366	5.77933	25.3246	192.827	167	63.1333	12.8333	12.4333
CIMBL11	tropical	6	G	T	G	T	C	1.86273	.	.	6.80781	3.1899	5.45785	22.4037	3.85996	8.17762	1.56553	4.51346	2.1425	3.33337	13.2868	4.66392	5.41465	3.00967	3.16807	2.446	5.12262	8.87365	107.437	8.94906	8.41172	4.41668	20.6375	191.988	112	62.1667	12.4333	10.7333
CIMBL110	tropical	.	G	G	C	-	T	.	.	.	9.88936	3.96606	7.31631	30.2524	4.91754	10.7135	2.37045	6.22138	2.74714	4.51996	17.905	6.19202	7.15665	4.00495	2.65094	3.35278	6.51993	11.0338	141.73	7.97682	8.90043	5.77389	24.1139	196.705	.	.	.	.
CIMBL111	subtropical	.	G	T	G	T	C	1.7266	.	.	7.26299	3.48303	6.04697	25.3105	4.19117	8.99797	2.16954	5.16335	2.53044	3.82295	15.1783	4.80798	5.86386	3.13196	2.54121	3.26761	5.54571	11.1321	120.448	8.15418	8.27483	5.12315	22.6494	195.912	.	.	.	.
CIMBL112	subtropical	.	G	T	G	T	C	.	13.9543	65.5693	8.99106	4.20876	7.35007	30.6202	5.28416	10.7135	2.77231	6.17575	2.7207	4.32994	17.7083	6.17414	7.06738	4.04971	3.22071	3.87808	7.29489	13.6756	146.235	8.77147	8.23034	5.06591	21.344	192.965	88.7	63.2	9.74333	8.55333
CIMBL113	subtropical	.	G	T	G	T	C	-0.587206	.	.	8.49832	3.62082	6.4109	27.2389	4.18366	9.90601	2.04472	5.56925	2.22021	4.20005	16.663	4.81412	6.42456	3.06134	2.75227	3.17415	5.04982	11.7448	127.577	8.87515	8.38586	4.91387	22.4606	196.424	.	.	.	.
CIMBL114	tropical	.	G	G	C	A	T	-0.0511084	.	.	7.37895	3.18722	5.63578	22.9151	3.70787	9.16693	0	4.65767	1.49126	3.65657	14.042	4.43857	5.62923	3.00745	2.70327	2.51694	4.718	8.68606	107.539	9.3096	8.13802	5.02707	24.0217	193.027	.	.	.	.
CIMBL115	tropical	.	G	G	C	A	T	-0.0989277	.	.	8.04937	3.69023	6.30381	25.4185	4.24871	8.64133	2.04277	5.45714	1.42217	3.96784	14.9235	5.1256	6.1053	3.61035	2.72912	3.17821	6.13595	10.6396	121.69	9.68338	8.317	4.73242	22.3864	195.453	.	.	.	.
CIMBL116	subtropical	.	G	T	G	T	C	-0.944119	.	.	8.66138	4.05812	6.96546	30.855	4.55138	10.9041	2.55759	6.44642	2.47575	5.1645	19.5053	6.09954	7.02915	3.23222	3.18179	4.08962	5.84777	13.7242	145.349	7.9497	7.94676	5.08177	21.0813	193.861	.	.	.	.
CIMBL117	subtropical	.	G	G	C	A	T	.	11.651	69.9467	7.41557	3.11789	5.65552	22.5313	4.21561	21.7075	0.675877	4.41889	2.18739	3.43072	12.8687	4.87443	4.82835	3.10607	3.29117	2.73647	5.07052	9.42038	121.552	8.67737	8.09422	4.80869	20.2347	189.893	102.6	65.9667	11.5	11.3
CIMBL118	tropical	.	G	T	G	T	C	.	.	.	7.72581	3.41206	5.70227	23.6695	4.02978	8.43933	2.03307	5.11507	1.3027	4.05136	14.6741	5.07341	5.99665	3.37052	2.28239	3.29874	6.18672	10.6074	116.971	8.74705	7.56595	4.78015	19.568	183.922	.	.	.	.
CIMBL119	tropical	.	G	G	C	A	T	-0.484942	.	.	8.57361	3.71445	6.62407	27.1512	5.03211	22.6065	0.863076	5.95869	2.29699	4.03427	15.2668	4.96584	5.60514	3.94192	2.79696	3.30069	6.50947	11.598	140.84	8.01346	8.11217	4.1926	16.6846	188.995	.	.	.	.
CIMBL12	tropical	6	G	T	G	T	C	0.300774	11.7003	70.5373	8.68062	3.96832	7.43496	31.5486	4.63109	12.9566	2.94013	6.53431	3.73653	4.43923	18.8801	5.42478	7.39157	3.26062	5.11566	2.58706	5.70033	11.7521	146.983	8.75097	8.11577	4.44601	18.1768	188.24	118	86.3667	14.4	13.4333
CIMBL120	subtropical	6	G	T	G	T	C	0.237202	12.5003	.	6.64526	3.34101	5.19193	22.6191	4.13504	7.39879	2.18891	5.18743	2.01418	3.86177	13.5969	5.05817	5.13158	3.22885	2.33855	3.28603	5.54771	10.4813	111.253	9.15435	9.73439	5.65654	25.7435	175.82	148.333	72.6667	13.2	11.7
CIMBL121	subtropical	.	G	T	G	T	C	-0.902394	.	.	7.95679	3.47909	6.47694	26.5092	4.79561	12.1255	3.95327	7.13682	4.04436	4.05121	15.798	4.63997	6.13555	3.23867	5.99948	2.61726	5.72894	11.0245	135.711	8.20108	8.69152	4.66519	20.1234	199.187	.	.	.	.
CIMBL122	subtropical	-	G	G	C	A	T	-1.04463	14.7617	66.4352	9.25869	4.14803	7.45884	32.0216	4.81647	11.4628	2.39165	6.13419	2.60252	4.61741	19.3195	5.79362	7.52284	3.67522	3.54734	3.49741	6.30841	14.025	148.601	8.25363	8.74314	4.9198	21.0088	203.416	125.667	60.9	13	12.0333
CIMBL123	subtropical	.	G	G	-	-	T	-0.469675	.	.	10.5381	4.67869	8.56878	38.2748	4.85124	14.7945	0	6.86911	3.22533	5.55562	23.6336	6.85708	9.14144	3.63491	3.33535	3.69513	6.88216	13.8492	168.385	8.23984	7.69762	4.36269	17.3199	199.563	.	.	.	.
CIMBL124	subtropical	.	G	T	G	T	C	0.619896	.	.	7.63961	4.01874	4.79952	19.3012	4.83577	6.3629	2.46593	5.29294	1.25442	3.22788	9.96447	3.99832	4.59526	4.25792	2.28601	4.00768	6.9162	9.56103	104.786	8.57886	7.59246	4.58929	18.5806	185.581	.	.	.	.
CIMBL125	tropical	.	G	T	G	T	C	-1.11795	.	.	7.76525	3.56549	6.54329	28.8271	4.05718	26.2709	0.760676	4.97577	1.6202	3.80619	16.815	5.45285	5.73383	2.72393	3.11429	2.72387	4.76712	10.1915	139.715	8.6062	7.22946	5.10051	20.1492	195.768	.	.	.	.
CIMBL126	subtropical	.	G	G	C	A	C	.	15.4633	66.2119	9.47465	4.46273	6.21683	25.4955	5.07956	9.36712	2.132	5.77412	2.12911	4.06141	15.0281	4.88288	6.33241	4.53325	4.40811	3.60644	7.08526	10.9805	131.05	9.13994	7.74391	4.81072	20.5905	197.026	101.867	67.9	9.59667	9.48667
CIMBL127	subtropical	-	G	-	C	A	T	-0.842592	15.5107	63.3308	10.5154	4.36582	7.25854	31.9351	4.61995	12.1414	1.81438	6.6334	2.52062	5.62036	20.5162	6.55702	7.674	3.95059	2.90027	3.47807	5.81943	13.0341	151.355	8.42865	7.38278	4.61514	18.5633	187.304	92.9667	56.5333	8.62667	8.22667
CIMBL128	tropical	.	G	T	G	T	C	.	.	.	7.51557	3.42837	5.42971	24.5132	4.44018	22.4135	0.548084	5.28962	2.02619	3.72551	13.8111	5.84403	6.09901	3.99654	4.45242	3.01946	6.68586	10.2163	133.455	8.35098	7.981	5.24226	21.877	185.999	.	.	.	.
CIMBL129	subtropical	.	G	-	C	A	-	1.75767	.	.	7.34204	3.37075	4.6312	17.948	5.05928	4.72432	2.72755	5.48977	1.60914	3.57808	9.59597	4.38472	4.52961	4.33486	2.89592	3.83404	7.49902	9.03835	102.593	8.38485	7.82106	4.76027	19.2013	191.577	.	.	.	.
CIMBL13	tropical	.	G	G	-	A	T	-0.244214	.	.	8.44884	3.79364	6.76894	28.2404	4.27361	10.2514	1.84566	5.48315	1.9597	4.23315	17.1494	5.40596	6.63464	3.41166	3.07423	2.9581	5.87861	11.4643	131.275	9.77284	8.36216	5.11438	24.7024	178.402	.	.	.	.
CIMBL130	subtropical	.	G	-	C	A	T	.	.	.	.	.	.	.	.	.	.	.	.	.	.	.	.	.	.	.	.	.	.	.	.	.	17.2277	184.14	.	.	.	.
CIMBL131	tropical	.	G	-	-	-	-	.	.	.	.	.	.	.	.	.	.	.	.	.	.	.	.	.	.	.	.	.	.	.	.	.	19.9645	184.14	.	.	.	.
CIMBL132	tropical	.	G	-	C	A	T	.	.	.	.	.	.	.	.	.	.	.	.	.	.	.	.	.	.	.	.	.	.	.	.	.	25.2517	184.14	.	.	.	.
CIMBL133	tropical	.	G	T	G	T	C	1.19784	.	.	9.84935	4.46657	7.64875	35.6651	5.54809	12.8318	5.37751	8.02258	4.00441	5.23423	20.7638	6.62711	8.00817	4.20735	4.05293	4.0887	7.29445	14.2541	167.945	8.09858	8.09262	4.34607	17.6862	186.77	.	.	.	.
CIMBL134	tropical	.	G	T	G	T	C	.	.	.	.	.	.	.	.	.	.	.	.	.	.	.	.	.	.	.	.	.	.	8.59405	8.2733	5.43497	22.8211	189.429	.	.	.	.
CIMBL136	tropical	.	G	G	C	A	T	.	14.253	68.9227	8.80337	4.82504	7.02012	29.7016	5.14945	10.2532	2.40306	6.2389	2.33011	4.42031	17.8972	5.34359	7.1114	4.08773	5.18393	3.95482	6.96511	13.1198	144.809	8.82774	8.8352	5.04244	23.0735	188.524	123.667	52.5	9.94	9.60667
CIMBL137	tropical	.	G	-	C	A	T	-0.153863	.	.	8.82503	4.02114	8.20828	30.714	4.56837	11.3682	1.92062	5.62005	2.35574	4.17658	19.2183	6.39109	7.45841	3.14711	3.19183	2.97264	5.64964	11.6799	141.487	7.64318	7.19111	5.0229	14.9985	188.197	.	.	.	.
CIMBL138	subtropical	.	G	G	C	A	T	.	11.2187	68.6648	9.59005	4.0288	6.59313	28.0227	4.88331	10.415	2.03961	5.98838	2.13099	4.39689	16.7715	5.27343	6.73567	4.46564	3.57363	3.26666	7.12425	11.8352	137.135	9.18862	8.34732	5.11898	19.1212	174.213	134	70.2333	10.4333	9.74
CIMBL139	subtropical	6	G	T	G	T	C	-1.36837	12.8217	66.4292	8.02478	4.01959	5.86297	26.0771	4.07951	9.1843	1.71746	5.25809	2.20937	3.87168	15.5349	4.97867	5.94266	3.77773	5.49581	2.87656	5.24737	10.4436	124.602	9.82524	8.51947	4.72753	22.0532	181.513	105	62.2333	11.5667	9.54
CIMBL14	tropical	.	G	T	G	T	C	.	.	.	9.32159	3.99757	5.10182	20.3058	4.96586	7.5442	1.83461	5.44366	0.922511	3.59893	11.4088	4.54484	5.42675	4.63619	6.0923	3.25388	6.95349	9.70607	115.059	9.11558	7.93278	4.85929	21.3097	183.387	.	.	.	.
CIMBL140	tropical	6	G	T	G	T	C	-1.24082	12.795	67.8109	6.68212	3.1965	5.11921	22.7243	3.90884	7.9175	2.07296	5.21575	1.95428	3.79764	13.8667	4.5576	5.32884	3.08796	2.13064	3.57842	4.96045	10.6405	110.74	8.45775	9.42642	6.20701	27.132	184.185	109.333	65.4	7.66667	7.29
CIMBL141	subtropical	.	G	T	G	T	C	-0.508057	.	.	6.57944	3.36899	4.81389	20.174	3.51285	7.48939	1.21009	4.47585	1.27012	3.16376	12.1865	3.93101	4.93767	3.43275	4.95244	2.48452	4.75751	8.04292	100.784	9.07906	8.00944	4.46068	15.2518	168.962	.	.	.	.
CIMBL142	subtropical	6	G	T	G	T	C	0.409647	11.9363	69.4019	7.56254	3.44464	5.40856	21.2881	4.55719	7.9048	2.35419	5.17847	2.22706	4.04371	12.8331	5.08078	5.47988	3.86835	1.81387	3.28766	6.8418	10.1605	113.335	9.3955	8.49865	5.14469	23.8647	179.326	106	71.4333	14.3667	12.7667
CIMBL143	subtropical	.	G	G	-	A	T	-0.112627	14.2213	68.4586	7.76465	3.70041	6.39637	26.0713	4.4663	9.31335	2.46049	5.41565	1.81899	3.76285	15.2214	4.88458	5.88252	3.19157	3.02108	3.40221	5.62294	11.0137	123.41	8.93237	8.2942	4.40051	17.7483	167.779	84.4	69.0667	10.4333	9.44
CIMBL144	subtropical	6	G	T	G	T	C	1.9936	11.8507	68.332	8.30112	3.72684	6.65653	28.6684	4.38639	10.5106	1.90292	5.39753	2.684	4.43633	17.4694	5.60003	6.89988	3.3796	3.26787	2.87228	5.70075	11.6235	133.484	9.60793	7.6657	4.4738	19.0453	190.696	110.333	79.1	11.5333	10.6667
CIMBL145	subtropical	.	G	T	G	T	C	-0.804349	14.0723	67.4234	8.37915	3.6828	6.64026	27.7433	4.16024	10.3435	1.8349	5.12664	1.74417	4.03778	16.66	5.33742	6.56764	3.30391	3.05454	2.86697	5.38477	11.9294	128.797	9.3902	7.3141	4.65651	17.2328	188.121	102.533	49.2	10.3333	9.18667
CIMBL146	subtropical	.	G	-	-	-	T	.	13.666	68.4007	7.77954	3.87164	6.96004	29.2535	4.55628	10.3202	2.41788	5.76817	2.15781	3.98552	17.3628	4.96047	6.6114	3.0317	2.92073	3.656	5.78632	12.4059	133.806	8.69811	7.38146	4.78703	16.8743	179.182	172	68.9667	11.5	10.1333
CIMBL147	subtropical	.	G	T	G	T	C	-0.500323	.	.	10.3707	4.62748	8.32878	35.4551	5.11905	11.9105	2.5703	6.7781	2.84154	5.21912	20.9051	6.88245	8.32313	4.15116	5.72796	3.53163	6.87762	13.0188	162.639	9.45871	8.32812	5.01611	22.4038	178.71	.	.	.	.
CIMBL148	tropical	.	G	T	G	T	C	.	13.498	66.7464	8.85918	3.94068	6.36782	26.511	4.92764	9.70881	2.42144	5.61426	2.02693	3.98316	15.6721	5.12317	6.15376	3.98814	5.44638	3.19474	6.1773	11.4315	131.548	9.05552	9.15993	4.76018	22.0519	178.707	94.5333	45.2	8.89	8.45667
CIMBL149	tropical	.	G	T	G	T	C	-1.9462	.	.	5.80464	2.86103	4.872	21.8011	3.43497	18.8503	0.447535	4.4048	1.4058	3.22044	13.1192	4.8445	5.43417	2.60378	3.1265	2.96092	4.48576	11.055	114.732	9.50609	8.08094	4.70269	20.5851	178.927	.	.	.	.
CIMBL15	tropical	.	G	T	G	T	C	0.758136	.	.	8.35184	3.88939	7.0334	29.2515	4.4098	10.8375	2.41772	5.76333	2.44907	4.91192	18.9953	6.06049	7.38087	3.17207	3.64604	3.3039	5.52784	12.0924	139.494	8.40479	8.02237	4.31221	19.1601	191.627	.	.	.	.
CIMBL150	subtropical	6	G	T	G	T	C	0.872103	12.54	65.8891	11.8743	4.17461	6.39779	23.2554	5.89447	8.76794	2.49246	6.54775	1.58523	4.48549	13.6668	5.69198	6.45813	5.19636	2.60188	4.01997	9.08466	12.0204	134.216	9.2366	8.03723	4.78037	21.3102	171.045	135.667	59	12.0333	10.8333
CIMBL151	subtropical	.	G	G	C	A	T	0.998711	.	.	10.4531	4.07153	5.7859	22.1734	5.49476	7.16124	3.07446	6.30196	2.05356	4.10739	11.4595	4.63759	4.8391	5.19061	2.57269	4.98111	7.08492	12.5216	123.964	9.06317	7.7794	4.76498	19.0366	179.304	.	.	.	.
CIMBL152	subtropical	.	G	-	C	A	T	1.22624	.	.	10.9745	3.71408	5.44714	21.7685	5.25652	7.13916	2.56416	5.53259	1.99873	3.52185	10.4886	4.04826	4.91173	4.65857	2.64961	3.90708	7.17417	10.6596	116.415	7.66231	7.53913	4.12904	14.1329	184.631	.	.	.	.
CIMBL153	subtropical	6	G	T	G	T	C	-0.696025	11.52	66.4336	9.26291	4.12852	6.30852	23.8045	5.95379	9.27887	4.48837	6.96612	2.99989	3.8513	11.8728	4.0138	5.21316	4.97416	4.28886	3.89311	8.09457	12.2289	131.622	9.19909	8.08317	4.91253	20.4845	182.152	81.5667	41.4667	8.69667	8.35667
CIMBL154	subtropical	.	G	-	C	A	T	.	16.321	66.1969	8.77673	4.23936	7.15522	32.2195	4.74691	11.6825	2.661	6.49771	1.77738	5.18737	20.7828	7.1375	7.85655	3.37636	2.83185	3.97975	7.05894	13.7682	151.736	8.89824	8.32749	4.95501	22.2546	190.696	126.667	61.1667	10.6	8.47
CIMBL155	tropical	.	G	T	G	T	C	.	.	.	8.53095	4.23716	7.22812	31.513	5.09617	11.1569	2.92434	6.27871	3.38407	4.56157	19.1057	6.47874	7.01363	3.47744	3.83884	3.74176	6.39158	15.1228	150.081	8.68216	8.26719	4.77679	22.0056	199.9	.	.	.	.
CIMBL156	tropical	.	G	T	G	T	C	-0.998711	.	.	9.09035	4.22543	7.79904	34.4249	4.24507	13.2008	0	6.08936	2.27918	4.80986	21.8854	6.46791	8.39606	2.95034	3.6816	3.07462	5.51454	13.9546	152.089	7.79086	8.85798	5.53878	21.3688	195.451	.	.	.	.
CIMBL157	tropical	6	G	T	G	T	C	-0.181496	14.739	67.4283	8.86468	3.92754	6.13856	26.5306	4.56229	9.45069	2.35341	5.71005	2.16093	4.06356	15.4622	5.33775	5.93509	3.6877	4.97504	3.2724	5.65682	11.2713	129.361	7.89768	7.74963	5.24178	19.445	187.424	90.4	47.5	8.18	8.18
CIMBL16	tropical	.	G	T	G	T	C	0.842592	.	.	.	.	.	.	.	.	.	.	.	.	.	.	.	.	.	.	.	.	.	9.21811	9.04489	4.73272	24.9705	186.959	.	.	.	.
CIMBL17	subtropical	-	G	G	-	-	T	-1.44145	11.77	68.8263	6.69874	3.5168	5.04482	21.366	3.806	7.90734	1.27517	4.55505	1.8735	3.43807	13.2038	4.16629	5.35498	3.3375	3.98038	2.3569	4.90509	8.4953	105.282	9.74663	7.77185	4.71378	20.0196	188.215	128	73.1667	12.5333	11.3333
CIMBL18	tropical	.	G	T	G	T	C	0.244214	.	.	10.7519	4.00875	6.89972	29.0746	5.12503	27.3054	0.923651	6.33683	1.99575	4.46276	16.721	5.22102	6.07711	4.12981	2.68657	3.83807	6.41155	11.6041	153.574	9.12812	8.10072	4.89396	21.2868	188.326	.	.	.	.
CIMBL19	tropical	.	G	T	G	T	C	0.0238425	.	.	9.9432	4.46212	7.88231	34.5648	5.33104	12.343	2.68179	6.3437	3.00166	4.9809	20.9389	6.94298	8.18359	3.69123	5.9556	3.80928	6.67016	15.3984	163.125	8.52027	8.45003	4.47926	19.0995	179.351	.	.	.	.
CIMBL2	tropical	-	G	-	-	-	T	0.0989277	13.413	65.6898	6.53657	2.98731	5.38256	21.6261	4.09938	8.59967	4.10721	5.40264	2.68758	3.15555	12.3414	4.43876	5.27894	2.86211	2.9545	2.3813	5.07868	7.84262	107.763	8.39112	9.0098	5.13612	21.8201	174.942	137	92.9	10.2333	9.58667
CIMBL20	tropical	.	G	T	G	T	C	.	.	.	9.79468	4.29221	7.68811	36.3037	4.56817	12.4641	2.42734	6.50685	2.91885	4.98512	21.054	6.09914	7.92012	2.9825	4.0312	3.68019	5.03131	14.6899	157.438	8.56751	7.80779	4.62831	19.414	188.774	.	.	.	.
CIMBL21	tropical	6	G	T	G	T	C	1.21192	14.1663	67.079	9.08843	3.91812	7.05401	30.344	4.34825	12.0111	0	5.63236	2.34496	4.61013	18.7448	5.59695	7.31876	3.34331	3.38403	3.20937	5.61527	12.1266	138.69	9.40411	8.26403	4.48446	21.9187	186.989	124	69.9667	13.5333	11.6333
CIMBL22	tropical	-	G	G	C	A	T	-0.976525	12.6907	68.4219	8.64069	3.81312	6.84289	26.9843	4.98284	9.22069	2.36145	5.68647	2.80449	4.01388	14.7385	5.17487	6.4719	4.54495	4.91533	3.20734	7.18916	11.9733	133.566	8.51053	7.80448	5.04289	19.7775	189.243	99.8333	53.7667	11.6	11.3667
CIMBL23	tropical	6	G	T	G	T	C	0.636491	10.6927	68.1262	6.87678	3.0901	5.75717	21.9642	4.01741	7.94338	2.59144	4.77945	2.73477	3.35403	12.5778	4.35865	5.45601	3.26318	2.70698	2.47549	5.19219	8.75206	107.891	7.96146	7.89581	5.02143	18.5511	199.204	127.667	55.6333	13.2	10.9333
CIMBL24	tropical	.	G	T	G	T	C	.	.	.	8.0105	3.6253	5.89893	25.8014	4.26223	9.819	1.96399	5.35164	2.42027	4.20961	16.239	5.50471	6.30943	3.37267	3.15987	2.97849	6.03828	10.6575	125.623	8.86034	8.21991	5.27049	24.3821	191.177	.	.	.	.
CIMBL25	tropical	.	G	T	G	T	C	-1.05645	.	.	7.10901	3.81688	5.3645	22.7185	3.9029	8.44845	1.5812	5.17626	2.40239	3.5487	14.0697	4.26839	5.37899	3.32458	3.90808	2.83218	5.16482	9.99223	113.008	8.8072	7.99145	5.15341	23.0254	188.999	.	.	.	.
CIMBL26	tropical	.	G	T	G	T	C	.	.	.	8.03832	3.70874	6.69622	28.1472	4.15217	10.4266	2.29178	5.8886	2.82019	4.53724	17.9739	5.50689	6.66622	3.254	2.96997	3.0529	5.44993	11.6354	133.216	8.72037	8.24071	5.2905	23.302	184.955	.	.	.	.
CIMBL27	tropical	6	G	T	G	T	C	0.70473	13.1377	64.7418	8.84021	3.96179	6.48132	25.8831	6.02586	12.0199	6.45811	8.12375	4.391	4.03596	14.5849	5.02786	6.43325	4.70464	4.18314	3.17144	7.87379	9.95486	142.155	9.47771	8.13053	5.51445	25.4853	185.308	95.1333	58.1333	11.9667	10.8
CIMBL28	tropical	.	G	T	G	T	C	-0.794971	.	.	6.30544	3.08982	5.26765	21.8749	3.98506	7.86337	2.11215	4.7744	2.24788	3.42477	13.0255	4.22999	5.0189	2.97657	2.7536	2.94039	5.06944	10.0282	106.988	9.42302	7.54588	5.03342	20.854	192.179	.	.	.	.
CIMBL29	tropical	.	G	-	C	A	T	-1.184	.	.	7.71999	3.81625	6.45597	27.5291	4.50344	24.0028	2.9039	7.19778	4.3652	4.27628	17.427	5.57169	5.97779	3.12292	4.09451	3.16199	4.64625	11.8785	148.651	7.87414	7.72477	5.50672	21.089	190.458	.	.	.	.
CIMBL3	tropical	.	G	T	G	T	C	0.67022	.	.	9.3855	4.16361	7.43363	32.1174	5.18918	12.2961	3.95727	7.37811	2.96806	4.74282	18.0211	5.39431	7.0073	4.05033	5.07257	3.47556	7.23123	13.3976	153.282	8.25763	8.33492	5.26722	20.9224	179.52	.	.	.	.
CIMBL30	subtropical	.	G	-	C	A	T	.	13.997	65.4412	7.19924	3.50679	5.84392	23.2491	4.18455	8.85024	1.68604	4.82847	2.01817	3.92126	14.4873	4.79805	6.08142	3.38363	1.99722	2.86616	5.72153	10.3538	114.977	8.86854	7.71068	5.01621	20.7672	187.945	110	58.3667	7.40667	7.06333
CIMBL31	tropical	.	G	-	C	A	T	.	.	.	10.4233	4.50019	8.31269	33.7411	5.21212	13.7575	5.12524	7.72165	4.19339	5.15402	20.2711	6.42044	8.1115	3.81245	3.51893	3.21698	6.2781	11.9111	161.682	8.79647	7.55016	4.79718	19.4655	186.228	.	.	.	.
CIMBL32	tropical	.	G	T	G	T	C	0.167664	.	.	8.24491	3.81429	7.10707	28.645	4.31045	9.82677	2.12976	5.18459	2.61824	4.28638	17.1545	6.04114	6.90829	3.53329	3.36863	2.86928	5.61123	10.7383	132.392	8.48442	7.81254	4.67599	19.5836	191.064	.	.	.	.
CIMBL33	tropical	.	G	G	C	A	T	.	.	.	6.66465	3.27647	5.57877	24.4529	3.53932	8.18627	2.08951	5.01544	2.51477	4.48215	15.9406	5.37952	5.72504	2.5476	2.46134	2.64973	4.58452	10.5861	115.675	8.17943	7.64983	4.74439	22.2164	192.405	.	.	.	.
CIMBL34	tropical	.	G	G	-	A	T	.	.	.	9.94993	4.31271	7.66174	31.8297	4.83046	11.1327	2.18224	6.31457	2.81751	4.78139	18.4927	6.65746	7.21354	4.17963	3.45628	3.25497	6.77707	11.2991	147.144	8.80754	8.09517	5.24307	21.6913	185.26	.	.	.	.
CIMBL35	tropical	.	G	T	G	T	C	.	.	.	.	.	.	.	.	.	.	.	.	.	.	.	.	.	.	.	.	.	.	.	.	.	20.9918	184.14	.	.	.	.
CIMBL36	subtropical	.	G	T	G	T	-	.	.	.	.	.	.	.	.	.	.	.	.	.	.	.	.	.	.	.	.	.	.	.	.	.	18.5339	184.14	.	.	.	.
CIMBL37	tropical	.	G	T	G	T	C	.	.	.	.	.	.	.	.	.	.	.	.	.	.	.	.	.	.	.	.	.	.	.	.	.	18.6864	184.14	.	.	.	.
CIMBL38	tropical	-	G	G	C	A	T	0.722302	12.2607	67.0553	7.67063	4.2125	5.96768	25.5477	3.96287	9.5254	1.46744	5.19144	2.14066	4.05043	16.0849	5.5058	6.49504	3.83579	4.55462	2.72018	5.35121	10.0377	124.322	9.12624	8.07553	4.64388	20.5197	181.256	104.1	52.4	8.40667	8.40667
CIMBL39	tropical	.	G	T	G	T	C	.	.	.	8.87009	3.92863	6.5478	29.8334	5.28509	12.2828	5.36863	7.31332	3.83287	4.5511	17.413	5.54759	7.14177	3.67345	3.75509	2.96764	6.38601	10.6325	145.331	7.72251	7.6131	4.88352	16.7196	191.978	.	.	.	.
CIMBL4	subtropical	6	G	T	G	T	C	-1.79052	14.5497	67.0271	9.12635	4.10337	6.73352	27.842	4.74767	10.7189	1.99701	5.97059	2.02373	4.67065	17.8802	6.35193	7.2951	4.11863	2.59595	3.175	6.97276	11.128	137.451	8.30668	8.08029	5.13612	22.6544	189.242	89.1	53.2667	9.80667	9.3
CIMBL40	tropical	.	G	T	G	T	C	0.258274	.	.	7.86852	4.41017	6.4732	27.4139	4.21875	10.2102	1.722	5.49543	2.47799	4.04086	17.2121	5.14883	6.85665	3.09732	3.93979	2.99643	5.3021	11.1451	130.029	8.32525	8.02941	4.88216	18.578	185.961	.	.	.	.
CIMBL41	tropical	.	G	-	-	-	-	.	.	.	.	.	.	.	.	.	.	.	.	.	.	.	.	.	.	.	.	.	.	.	.	.	23.3609	184.14	.	.	.	.
CIMBL42	subtropical	.	G	T	G	T	C	1.03294	15.5543	63.3713	10.0091	4.57367	7.5345	31.8943	6.60927	13.4604	7.54631	8.71007	4.71573	4.85995	18.3394	6.43571	7.772	4.75266	3.85391	4.0421	8.35532	13.2415	166.706	9.4822	9.03499	5.2435	27.4512	186.957	0	0	0	0
CIMBL43	tropical	.	G	G	C	A	T	1.00999	.	.	8.75037	3.27399	4.42732	19.4228	4.56188	15.5911	0.606367	4.94523	1.24993	3.38063	9.76055	4.51611	4.51826	4.24698	4.26771	3.57191	6.78537	11.0369	114.913	9.00527	7.99017	4.91637	20.2883	178.3	.	.	.	.
CIMBL44	subtropical	.	G	G	C	A	T	.	.	.	9.20959	4.27344	7.77033	34.6194	4.32508	12.4432	2.26357	6.5768	2.94038	5.87869	23.5315	7.16738	8.98545	3.16604	3.51591	3.72812	5.53459	13.6925	159.622	8.12208	7.84164	4.44704	18.6747	194.072	.	.	.	.
CIMBL45	subtropical	.	-	G	C	A	T	.	12.2013	69.3436	7.27488	3.2791	5.60531	25.7689	4.00766	9.18336	3.15543	5.14605	2.48129	4.00422	15.6301	5.52117	6.44031	2.84421	3.87452	2.62821	5.46555	8.86727	121.177	9.37544	6.82036	4.12531	15.3001	178.441	115.333	48.8	11.8667	10.4
CIMBL46	subtropical	.	G	T	G	T	C	1.04463	.	.	7.79787	3.33819	5.83897	25.6708	4.26138	9.99104	4.01138	6.20601	2.4263	3.77987	15.1654	4.84997	6.01146	3.1334	3.2103	3.00295	5.50475	9.29434	123.494	8.38083	9.49803	5.17099	24.1891	189.926	.	.	.	.
CIMBL47	subtropical	.	G	T	G	T	C	-1.10532	.	.	7.42477	3.33017	5.83974	22.7673	4.20497	8.55083	1.76679	5.01536	1.76355	4.06056	14.7334	5.43768	6.14897	3.28612	2.47361	2.76242	6.14844	9.82454	115.539	8.70096	8.32108	4.44569	21.8134	199.101	.	.	.	.
CIMBL48	tropical	-	G	-	C	A	T	1.56814	10.2177	70.4556	7.99061	3.84647	6.36041	25.3233	4.37671	8.63384	2.25866	5.44865	1.53846	3.98508	14.995	5.47325	6.41587	3.45672	4.07125	2.97874	5.71448	10.7114	123.579	9.17851	8.30143	4.59241	22.6815	190.566	97.0667	54.7	13	11.5333
CIMBL49	subtropical	-	G	G	C	A	T	0.202311	10.4993	70.5012	7.20529	3.67696	5.34587	23.1835	3.61524	8.64094	1.41575	4.69302	1.55344	3.55746	14.3877	4.04802	5.66256	3.5208	4.97986	2.57925	4.44012	10.3995	112.905	8.40515	8.21493	4.49853	17.6235	179.038	147	68.7333	12.4333	11.8
CIMBL5	tropical	.	G	T	G	T	C	0.944119	.	.	10.1417	4.54	7.71182	32.1685	5.24338	12.041	2.32174	6.67943	2.59226	5.20264	20.356	7.07382	8.38303	4.61134	3.14955	3.69274	7.7607	12.0357	155.705	8.27346	7.10386	4.58822	17.1956	198.825	.	.	.	.
CIMBL50	subtropical	-	G	G	C	A	T	-1.9936	11.6937	69.494	7.79311	3.64598	5.91859	23.1295	4.65505	8.73281	2.25015	5.0454	3.50904	3.62445	13.4228	5.00068	5.51381	3.87773	3.65921	2.58426	5.82237	9.26078	117.446	8.01751	7.71469	4.58773	16.5878	182.26	152.333	71.6	11.9	11.4667
CIMBL51	subtropical	.	G	T	G	T	C	0.500323	.	.	10.4339	4.53191	8.78493	37.1293	4.9935	13.5505	2.60244	6.87864	3.26627	5.51136	23.4263	6.48348	8.85516	3.91647	5.63876	3.26813	6.54184	14.5055	170.318	7.40457	7.71281	5.3192	18.3642	190.752	.	.	.	.
CIMBL52	tropical	6	G	T	G	T	C	0.146974	14.311	65.012	9.41877	4.03523	7.2148	30.534	4.62508	11.0676	2.07968	5.7737	2.15992	4.61983	18.4384	5.84491	7.31371	3.92526	4.79787	2.83611	6.06651	10.3905	141.142	9.20477	7.86785	4.50251	20.7114	197.706	94.8	53.8667	10.5333	9.63333
CIMBL53	tropical	.	G	T	G	T	C	0.394875	.	.	9.65697	4.22105	7.63114	30.5428	5.17019	10.3829	2.28281	6.23327	2.20943	4.54128	17.0781	5.28245	6.7504	4.6006	5.96029	3.43518	6.76768	11.6112	144.358	9.6772	8.61891	4.6443	21.4905	182.438	.	.	.	.
CIMBL54	subtropical	.	G	G	G	T	T	-0.188425	13.8727	68.5098	7.35516	3.40596	5.58691	21.1889	4.75073	8.14043	2.02726	4.87931	2.51849	3.79278	12.5981	5.44249	5.46515	3.90326	2.02316	2.92496	6.85957	9.12779	111.99	9.68247	8.31387	4.54379	23.6898	183.63	130	84.1333	13.7	12.6333
CIMBL55	tropical	.	G	T	G	T	C	0.0442892	.	.	3.54157	1.63646	3.11919	12.4851	2.35704	6.23507	2.85395	4.07831	2.24927	1.95694	7.64954	2.51704	3.40437	1.50348	1.09231	1.46356	2.68424	4.88352	65.711	9.50477	7.28194	4.47284	21.9243	193.35	.	.	.	.
CIMBL56	subtropical	.	G	T	G	T	C	-0.571096	13.876	68.2528	11.8861	4.5161	7.37205	29.3252	5.68198	11.755	1.99237	6.75718	2.36631	5.14627	18.2949	6.51081	7.88101	5.10172	3.09173	3.57792	7.56753	11.45	150.274	8.57941	7.84727	4.70142	21.1934	191.103	122.667	65.6	10.6333	9.84
CIMBL57	subtropical	.	G	T	G	T	C	.	.	.	9.35419	4.45387	7.61053	33.2524	5.16493	11.6799	2.96598	6.7193	2.52669	4.93317	20.5527	6.36035	7.96261	3.65479	3.05935	4.03271	6.88183	13.2776	154.443	8.29236	8.55741	5.18923	20.9254	188.408	.	.	.	.
CIMBL58	subtropical	6	G	G	C	A	T	-0.05793	13.9513	69.5532	7.91528	3.34027	6.14745	27.2885	3.38526	24.9611	0.355849	4.90397	1.45303	4.19878	17.5056	5.25458	6.90174	2.90618	4.12103	2.69883	5.06357	11.5279	139.929	8.46478	7.95582	4.70346	19.4853	191.221	104.6	38.4	12.9333	11.3333
CIMBL59	subtropical	6	G	T	G	T	C	-0.237202	14.2597	66.2347	10.2971	4.48569	7.86091	32.7525	5.13761	12.6621	2.13711	6.39001	3.34032	5.22011	20.4317	6.68099	7.86781	3.93588	3.18389	3.32866	6.33465	12.3123	154.359	9.08873	8.57537	5.50797	26.8336	190.456	115	51.6667	10.2667	8.61
CIMBL6	tropical	.	G	G	C	A	T	1.59187	.	.	7.52514	3.46867	5.6313	21.5792	4.43338	8.37436	1.7142	5.23618	2.07308	3.74448	13.0145	5.05165	5.57731	4.13075	1.6368	3.10514	6.60503	9.20855	112.11	8.43649	8.3224	4.64066	20.3956	193.121	.	.	.	.
CIMBL60	subtropical	-	G	-	C	A	T	-0.862183	14.7797	67.9923	8.82348	4.21669	7.90775	32.7807	4.77386	12.5947	4.77016	7.51091	3.13926	4.67121	19.6451	5.68203	7.74327	3.2701	4.33342	3.37168	6.13707	11.803	153.174	8.43962	8.76394	5.59729	25.8226	186.085	104.667	55.2	12.5	11.1667
CIMBL61	subtropical	.	G	-	C	A	T	.	14.2353	65.3624	8.78357	4.05633	7.008	29.182	4.78144	10.8715	2.13552	5.5597	2.49122	4.45586	17.8594	6.21035	7.07565	3.98842	3.903	3.07616	6.42789	11.634	139.5	8.83357	8.58729	4.68037	21.6116	192.551	93.0333	56.5667	10.5333	10.2667
CIMBL62	subtropical	.	G	T	G	T	C	0.595319	.	.	7.57164	3.48256	6.29511	26.2274	3.94871	9.49951	1.83556	4.87385	1.64737	3.7727	15.7512	5.0454	6.23951	2.80271	3.00431	2.75634	4.93333	10.7266	120.414	8.84078	7.63376	4.73988	21.5186	200.241	.	.	.	.
CIMBL63	tropical	6	G	T	G	T	C	0.446978	17.079	62.763	9.70526	4.13612	7.62821	32.5481	4.48879	12.1502	2.13603	6.03726	1.80415	5.29565	21.5844	6.43251	8.81633	3.5459	2.95617	3.52526	6.45336	12.9925	152.236	8.27012	7.86028	4.77881	18.64	181.116	0	0	11.4	10.7333
CIMBL65	tropical	.	G	T	G	T	C	.	.	.	8.40213	3.80256	5.9983	25.2647	4.74626	9.54249	2.07448	5.6759	1.62871	4.33149	15.7808	5.47148	6.62747	4.33625	2.79485	3.35037	7.36375	11.9427	129.135	9.26956	7.78702	4.06565	18.8096	186.204	.	.	.	.
CIMBL66	subtropical	6	G	T	G	T	C	-0.603471	14.6957	68.8297	8.24609	3.75604	6.46596	26.9513	4.36009	10.0786	1.83248	5.58291	2.19517	4.22392	16.4963	4.93209	6.38617	3.78924	3.18299	2.85293	5.95201	10.0732	127.358	7.52372	7.75234	4.991	17.9031	195.577	101.533	51.6667	9.08	8.76333
CIMBL67	tropical	.	G	T	G	T	C	.	14.1283	66.7246	9.68131	4.13812	7.80782	33.5266	4.84342	11.6049	3.07445	6.29752	2.54076	4.93846	20.1377	6.67956	8.07413	3.83544	3.91279	3.15665	6.59849	11.4417	152.29	8.85953	7.97176	4.29405	17.4072	181.822	142.667	67.9333	11.6333	10.2333
CIMBL68	tropical	.	G	G	C	A	T	1.15697	.	.	9.07777	4.69031	7.17153	31.3438	4.82253	11.3651	2.26095	6.08145	3.01842	4.77055	19.6052	5.99566	7.71133	4.01657	5.54365	3.53972	6.31665	12.6736	150.005	8.64835	8.38817	4.8892	19.9762	185.438	.	.	.	.
CIMBL69	subtropical	.	G	T	G	T	C	0.523619	.	.	7.78927	3.71118	6.08709	24.4287	4.52484	9.12757	2.1556	5.547	1.52571	4.42063	15.3514	5.93764	6.32196	3.86756	2.23754	3.2194	6.73011	11.0546	124.038	8.36791	7.89793	5.06269	20.662	196.632	.	.	.	.
CIMBL7	tropical	.	G	T	G	T	C	-0.713489	.	.	8.37527	3.61686	6.48393	25.4483	4.64763	9.52667	1.77665	5.1544	2.17925	3.90908	14.8016	5.10556	6.12181	3.98214	2.76856	2.82554	6.61121	10.0827	123.417	8.90794	7.97983	5.20238	22.1933	196.56	.	.	.	.
CIMBL70	tropical	.	G	-	-	-	T	0.678772	.	.	7.64358	4.2828	5.8127	25.907	4.3959	9.21165	2.26252	5.41252	1.44995	3.96226	16.0537	5.26372	6.18716	3.36345	7.85624	3.44927	5.31912	11.7307	129.564	8.9133	7.68974	4.56382	19.7766	188.043	.	.	.	.
CIMBL71	tropical	-	G	G	C	A	T	1.14377	14.0347	66.867	7.89214	3.50005	6.29927	29.0486	3.64758	27.3404	0.498633	5.87687	1.72662	4.45764	18.5745	6.12902	7.22706	2.97721	3.74319	3.23836	5.34529	12.8601	150.383	8.23074	8.19287	5.22403	22.1287	194.385	86.3667	54.9	9.4	8.97333
CIMBL72	subtropical	.	G	T	G	T	C	.	13.2267	65.8639	8.52097	4.15018	6.68266	29.6265	4.68783	10.8425	2.40241	6.16513	2.26239	4.83671	18.6163	6.1118	7.35182	3.56026	2.82203	3.72797	6.72842	12.5288	141.625	8.47667	8.57471	5.29865	23.0154	192.741	109.867	56.8667	10.3	10.3
CIMBL73	subtropical	.	G	T	G	T	C	.	.	.	7.55755	3.67411	6.04558	25.335	4.79376	9.07288	2.38655	5.38935	1.84109	3.76146	14.603	4.58428	5.78908	3.82491	3.98141	3.57002	6.69541	11.7829	124.688	8.30808	7.66657	4.48064	18.3368	189.165	.	.	.	.
CIMBL74	tropical	.	G	T	G	T	C	1.64222	.	.	9.05127	4.77608	6.82336	29.8605	4.75404	10.983	2.07544	6.01636	2.46513	4.42447	18.4456	5.75679	7.08924	4.37267	6.04696	3.19839	6.08853	12.1832	144.411	7.88523	7.88384	4.60975	18.6158	190.176	.	.	.	.
CIMBL75	subtropical	.	G	T	G	T	C	-0.336607	.	.	9.03149	3.94404	6.63357	26.5345	5.00737	10.2159	2.19967	5.59967	3.38729	4.26806	15.6843	5.73787	6.22696	3.97256	3.76072	3.09129	6.19961	10.508	132.003	9.51126	8.75769	5.08261	26.2612	193.016	.	.	.	.
CIMBL76	subtropical	.	G	T	G	T	C	.	13.09	67.5564	8.83502	4.02328	6.4261	26.9611	4.8094	10.1148	1.90356	5.83233	1.91763	4.4591	16.7773	5.84415	6.95414	4.51928	2.72865	3.30994	7.39066	11.7133	134.52	9.33498	8.62872	4.9057	24.039	188.5	101.6	57.7	12.1667	10.9333
CIMBL77	tropical	.	G	G	-	-	T	1.06843	13.2697	68.7173	7.76871	3.46107	6.26032	23.8001	4.8942	9.47797	4.64194	6.07139	2.83752	3.48877	13.1578	5.00316	5.81393	3.7312	2.85318	2.83892	6.173	8.84827	121.121	8.41423	8.08469	4.99668	21.614	176.037	0	0	9.41667	8.42333
CIMBL78	tropical	.	G	-	C	-	C	.	.	.	7.57779	3.49424	6.22764	24.2524	4.38858	9.27021	1.79272	4.92359	2.73089	3.83194	14.725	4.80817	5.88356	3.46575	2.31919	2.89823	5.4521	10.8342	118.876	8.64799	8.12454	5.28606	21.9457	190.005	.	.	.	.
CIMBL79	tropical	.	G	-	-	-	T	2.1046	.	.	7.59198	3.45108	6.26558	26.8795	4.43875	11.0782	5.31918	6.84312	3.31741	3.95657	15.9791	4.96478	6.42782	3.10908	3.90418	3.16651	5.31546	10.9222	132.93	7.966	8.11146	5.25524	20.7857	169.343	.	.	.	.
CIMBL8	subtropical	.	G	T	G	T	C	.	14.3397	67.4736	11.6244	4.52942	8.16142	35.1569	5.43829	33.3275	0.901509	6.74752	3.00587	5.44605	21.1022	6.59896	7.72669	4.56114	3.53351	3.5814	7.34903	12.0418	180.834	9.71577	7.98122	4.71798	21.4459	179.556	118.667	60.2333	12.2333	11.8
CIMBL80	tropical	.	G	T	G	T	C	.	16.1097	66.6286	7.19953	3.78592	5.33	23.3419	4.17252	8.2933	1.68179	5.10749	1.99597	3.60355	13.7463	4.13702	5.40075	3.58999	4.28071	3.05426	5.29879	10.5462	114.566	8.2997	8.73381	5.42034	23.6767	177.064	120.667	51.3333	9.73333	9.17333
CIMBL81	tropical	.	G	T	G	T	C	2.468	.	.	9.98618	4.24327	8.14974	36.194	5.01677	33.574	0.91154	6.34364	2.92384	5.11664	21.6965	6.59134	7.61839	3.7689	3.32685	3.65819	6.45333	12.4118	177.985	8.09226	8.25073	4.85673	21.2988	196.424	.	.	.	.
CIMBL82	tropical	.	G	G	C	A	T	-0.687373	.	.	9.55271	4.34223	7.80229	33.6107	5.04271	12.2893	3.50086	7.29146	2.51081	4.92774	19.3457	5.47342	7.30476	4.05524	6.84994	3.52732	7.18732	13.0367	157.651	8.18491	8.66436	4.77438	20.5374	188.679	.	.	.	.
CIMBL83	subtropical	-	G	G	C	A	T	0.731172	13.8493	65.1526	.	.	.	.	.	.	.	.	.	.	.	.	.	.	.	.	.	.	.	8.90203	9.02028	5.03752	21.4259	170.745	127.667	70.7333	11.8	11.6333
CIMBL84	subtropical	-	G	-	-	-	T	-0.409647	13.6143	69.1261	7.06515	3.69334	5.28456	22.693	3.74288	8.41415	1.37682	4.52194	1.89048	3.44668	13.8748	4.12566	5.61164	3.21179	3.11731	2.484	4.60786	8.98055	108.143	8.76423	8.29772	4.66417	19.8482	193.192	113	78.1	15.1333	13.5
CIMBL85	subtropical	.	G	T	G	T	C	.	13.573	66.3926	.	.	.	.	.	.	.	.	.	.	.	.	.	.	.	.	.	.	.	7.72531	7.85269	4.80706	19.1012	185.948	122	72.6333	10.9	10.3
CIMBL86	tropical	6	G	T	G	T	C	0.88211	13.4543	68.7607	7.35032	3.63135	5.63352	24.1544	3.69771	9.01573	1.52291	4.67295	1.81184	3.63888	15.1989	4.14262	5.95245	2.95833	3.39979	2.67964	4.67966	10.0907	114.232	7.82291	7.60039	4.80836	17.0381	197.749	153	61.8	11.5667	10.2333
CIMBL87	subtropical	-	G	G	C	A	T	0.28655	12.984	67.5642	9.31164	4.02379	6.7641	27.3449	5.41821	10.302	2.28028	6.07903	2.01379	4.29097	15.8528	5.28464	6.61672	4.75787	3.80877	3.64818	7.21741	12.2534	137.268	9.09642	8.50896	5.00173	22.4727	185.785	107.333	65.1	13.4	11.6667
CIMBL88	subtropical	6	G	T	G	T	C	1.79052	12.4807	67.6998	3.01294	1.36191	2.44522	9.71392	2.1245	5.6214	2.95292	3.90774	2.52155	1.51422	5.88331	2.13224	2.90158	1.42986	1.30418	1.32274	2.4104	3.6782	56.2388	8.8017	7.90871	4.8029	19.5289	183.469	149.333	98.9333	13.6667	12.7333
CIMBL89	subtropical	.	G	T	G	T	C	-1.66904	.	.	9.48213	4.26071	7.1554	27.5887	5.49745	10.1467	2.28889	6.22718	2.26588	4.07834	15.7895	5.37564	6.47106	4.45658	3.1176	3.6713	7.4608	11.3004	136.634	8.24088	7.9762	4.61443	19.5337	195.749	.	.	.	.
CIMBL9	tropical	-	G	G	-	-	T	-1.52317	15.0847	65.4213	10.2715	4.27762	7.81196	35.982	4.4633	13.1117	1.82438	6.51465	2.45747	5.07022	21.8233	6.43529	8.05691	3.51376	3.45603	3.39741	6.53604	13.2287	158.232	8.7327	8.14743	4.71744	18.6393	184.201	137.333	77	13.3	11.4667
CIMBL90	tropical	.	G	T	G	T	C	0.16076	.	.	8.35028	4.20848	5.0959	21.2786	4.88947	6.8646	2.83973	5.41323	1.08828	3.30534	11.3288	4.21551	4.892	4.11268	1.91486	4.29519	6.9461	11.3118	112.351	8.24287	7.73617	5.0738	17.067	185.589	.	.	.	.
CIMBL91	tropical	-	G	-	-	-	-	0.555132	12.4037	66.7564	7.98464	3.82427	6.57018	26.4954	4.7429	9.51714	2.27211	5.51183	1.49637	3.90152	15.5068	5.06787	6.08078	3.51863	3.40155	3.46974	6.0415	11.2685	126.672	9.40742	7.66573	4.33223	20.2194	196.285	131.333	97.7	13.2333	11.7333
CIMBL92	tropical	-	G	G	C	A	T	1.82544	12.9483	69.7511	8.13962	3.77136	6.39105	25.1782	4.51353	9.52757	1.85907	5.62308	1.89694	4.21539	15.8657	5.34242	6.82015	3.82582	2.02133	3.04904	6.23061	10.9102	125.181	8.49305	8.57243	4.40076	21.2844	197.073	105.333	61.5333	9.74	9.10667
CIMBL93	subtropical	6	G	T	G	T	C	-0.96561	11.0683	68.4673	7.76128	3.42272	6.20422	25.8244	3.64066	9.82772	1.69492	5.00356	1.98219	4.28091	16.9818	5.70525	6.75537	3.08796	3.63238	2.88583	5.63619	11.5596	125.887	8.29958	7.81416	4.30807	19.121	188.918	117.667	68.4333	13.2	11.9333
CIMBL94	subtropical	.	G	T	G	T	C	-0.146974	.	.	9.48267	4.16907	7.37626	29.6295	5.24884	11.1249	2.11792	6.34069	1.91003	4.55496	18.0085	5.85322	7.1326	4.51182	3.5376	3.51753	7.12281	12.3886	144.028	8.81658	8.66559	4.42162	20.6004	190.876	.	.	.	.
CIMBL95	subtropical	.	G	G	C	A	T	-1.90281	.	.	11.5348	5.03196	8.43486	38.8739	6.42192	15.1495	6.43581	9.17048	4.22943	5.8913	23.1536	7.81465	8.99725	4.77869	4.30116	4.15962	8.6986	15.2411	188.319	8.9278	7.64896	4.75668	19.6602	194.843	.	.	.	.
CIMBL96	tropical	6	G	T	G	T	C	0.611663	15.8123	63.3501	9.95063	4.27962	7.87042	31.7505	5.19261	12.7963	4.58209	7.64538	3.69482	4.83954	19.0455	6.24588	7.70086	3.98057	3.89984	3.04961	6.44581	11.6613	154.631	8.97025	8.22283	5.22543	24.5214	186.537	136.667	79.5	11.1	10.6
CIMBL97	subtropical	.	G	T	G	T	C	.	15.2053	63.9261	7.95412	3.68727	6.31676	23.9809	4.41528	9.2992	1.63071	5.30997	1.63411	4.26011	15.4664	5.41594	6.45048	3.93207	3.14432	2.87812	6.4492	10.4888	122.714	7.71662	7.47886	5.02254	19.4013	189.847	123	64.6333	11.9	8.85
CIMBL98	subtropical	6	G	T	G	T	C	0.508057	15.851	63.0482	9.6172	4.13362	7.89978	31.2035	4.68006	10.9548	1.87528	6.06336	2.22608	4.89085	19.209	6.6623	7.69245	4.00258	3.91843	3.21855	6.3767	11.136	145.761	8.3054	8.68496	4.84029	21.86	186.29	112.1	43.2333	10.8667	10.8333
CIMBL99	tropical	.	G	T	G	T	C	0.852347	.	.	.	.	.	.	.	.	.	.	.	.	.	.	.	.	.	.	.	.	.	9.54241	8.07214	4.8556	22.2656	185.298	.	.	.	.
CML113	subtropical	.	G	T	G	T	C	.	12.935	68.6219	9.01844	4.26008	7.74627	30.2807	4.36102	10.8493	2.10336	6.44123	2.45425	5.03291	19.1123	5.99358	7.78743	3.84057	3.31271	3.40969	5.67241	12.1437	143.82	8.5486	8.31444	4.80027	21.817	187.171	118	73.4667	10.2067	9.63333
CML114	subtropical	.	G	T	G	T	C	0.95481	.	.	9.48021	4.14697	7.36893	31.8437	5.19553	24.7934	1.05063	6.22842	2.21479	4.59012	18.4322	5.7939	6.52438	3.90342	3.15063	4.01034	7.00404	12.5576	158.289	9.20217	8.90363	4.65217	26.4485	194.119	.	.	.	.
CML115	subtropical	.	G	G	C	A	T	0.462083	.	.	11.2526	4.95584	8.49626	32.5544	6.69306	11.6673	3.11412	7.02269	2.33361	4.83484	17.7692	6.47294	7.34927	5.98465	3.91347	4.20914	10.1527	13.245	162.021	9.48651	9.02684	4.5074	25.1341	181.858	.	.	.	.
CML116	subtropical	.	G	G	C	A	T	0.492618	.	.	8.79854	3.78376	6.62434	27.3549	4.59136	9.1735	1.85707	5.81019	1.9237	4.09638	15.2326	5.13617	6.02282	3.97882	2.93467	3.32102	6.49299	9.78917	126.922	9.94133	8.54374	4.85925	24.0954	197.739	.	.	.	.
CML118	tropical	6	G	T	G	T	C	-0.329407	13.391	67.7167	8.31165	3.93714	6.93927	28.6214	4.70912	10.725	2.90834	6.10207	2.4201	4.27998	16.6708	4.76945	6.45446	3.59022	5.25731	3.20204	6.22785	11.0462	136.172	8.70716	8.36825	4.58211	20.4607	188.732	112	81.9333	11.4667	9.53333
CML121	tropical	6	G	T	G	T	C	-0.579132	12.4303	66.1011	8.37459	3.75213	6.64179	29.4199	4.54687	26.5569	0.823679	5.73295	2.63374	4.095	16.9075	5.46731	5.81623	3.28151	2.68429	3.31644	5.94455	11.2162	147.212	9.4561	7.43003	4.50991	18.6051	186.29	111.333	73.1667	13.2	11.4
CML122	subtropical	6	G	T	G	T	C	0.862183	12.185	67.1024	8.53231	3.85619	6.71047	28.5468	4.7471	21.7719	0.97602	5.78191	2.14795	4.17776	16.1141	5.73311	5.78881	3.6357	3.54067	3.68189	6.38997	11.0438	143.177	8.27	7.19561	4.44314	15.7012	179.462	84.7333	25.7667	9.18333	7.26
CML130	subtropical	.	G	-	C	A	T	-0.0102174	.	.	8.92017	3.80977	7.2213	27.0412	4.91326	9.87204	2.47434	5.68304	2.76723	4.51491	16.786	6.00057	6.66765	3.95749	2.6687	3.59505	6.14552	11.5979	134.636	8.79976	7.24066	4.49129	16.1695	177.225	.	.	.	.
CML134	subtropical	.	G	-	C	A	T	0.531448	.	.	7.93286	3.6647	5.97665	25.1459	4.17665	9.58042	1.60023	5.61446	2.11117	4.33382	16.1265	5.39016	6.48563	3.48778	3.1953	3.1494	6.45902	11.8125	126.243	9.08635	9.09941	4.46035	23.8551	190.893	.	.	.	.
CML139	subtropical	6	G	T	G	T	C	-0.343825	12.177	66.6493	8.34078	3.91653	6.47157	28.1106	4.52806	10.0791	2.42225	6.20514	1.81849	4.70155	17.4322	6.09223	7.02003	3.59526	2.69698	4.03508	7.00092	12.8743	137.341	8.69157	7.12911	4.14144	16.7459	181.552	93.6	55.2667	10.0067	9.62667
CML162	tropical	6	G	T	G	T	C	0.216235	14.023	66.5091	10.1349	3.81085	5.45429	22.2517	5.58571	7.02668	3.50247	5.55205	1.77734	3.3573	10.4742	4.14625	4.75381	4.77759	2.7525	4.33457	8.08852	10.5407	118.322	8.35114	7.78325	4.35983	17.9028	197.119	94	55.0667	7.06667	7.03667
CML163	tropical	-	G	G	C	A	-	0.987557	11.964	67.1538	10.4707	4.03746	5.96294	24.1298	5.51923	7.66972	3.30417	6.40484	1.82821	4.18371	12.3788	5.70202	5.62395	4.72661	1.91795	4.82492	8.67722	12.9547	130.317	8.84895	8.04693	4.70811	19.9217	173.775	112.333	75.9	11.8667	11.0333
CML165	tropical	6	G	T	G	T	C	0.713489	14.018	68.5664	10.4986	3.99509	6.19502	24.9795	5.30357	8.67369	2.82896	6.17458	1.4185	4.51282	14.0948	5.48761	6.47013	4.6547	2.45759	4.2369	8.01254	12.1218	132.116	7.61791	7.69174	4.65736	14.9472	166.651	97.55	66.95	10.9	10.0967
CML166	tropical	.	G	-	C	A	T	.	.	.	14.216	5.12309	7.9813	31.003	7.12024	9.96316	4.08939	7.50705	1.36591	4.62384	15.0919	6.05041	6.91106	5.98276	4.08392	5.48774	10.1328	14.1426	160.876	8.64668	8.11951	5.01964	20.5926	180.069	.	.	.	.
CML168	tropical	.	G	T	G	T	C	.	12.7757	67.0517	9.50832	3.93762	5.94501	24.0256	6.18955	10.0983	6.91115	7.91378	3.52089	3.82544	12.0949	4.90383	5.84423	4.7786	3.55733	4.04067	8.24656	10.3401	135.682	8.42325	8.56821	5.44693	23.5894	187.132	112	47.2667	10.1267	8.62667
CML169	tropical	.	G	-	C	A	T	-0.0647544	.	.	12.746	3.96156	5.69778	22.587	5.66061	8.48439	4.96347	7.03828	2.81132	3.83772	11.0507	4.12558	5.39622	4.90429	3.20341	3.87937	8.05653	10.3194	128.724	8.59858	8.27719	5.3159	22.8186	186.733	.	.	.	.
CML170	tropical	-	G	G	C	A	T	0.336607	11.8497	68.662	12.9154	3.90035	4.91091	18.0558	4.95023	5.98423	2.15202	4.90384	1.33332	2.89455	8.74761	3.5674	4.20119	3.76999	4.23181	3.65047	6.21737	8.98685	105.373	8.82025	7.97658	4.05699	17.4993	187.14	90	58.0333	8.76667	8.58333
CML171	tropical	.	G	T	G	T	C	0.976525	.	.	9.21529	3.92781	5.62835	22.1703	5.50348	6.81919	3.35233	5.87471	2.26862	3.9909	11.611	4.68867	4.90214	4.59588	3.89681	4.14349	7.13375	11.7415	121.464	8.64776	8.24078	4.56523	20.0974	188.418	.	.	.	.
CML172	tropical	.	G	T	G	T	C	1.184	.	.	11.6786	4.75933	7.20231	25.238	6.97311	8.6976	3.46304	6.81897	2.04182	4.06087	12.0907	5.0434	5.73205	6.57221	3.19528	4.76272	10.5699	12.2996	141.199	8.96058	8.26998	4.67425	22.1525	180.446	.	.	.	.
CML189	subtropical	.	G	G	C	A	T	2.24988	11.1613	70.3485	12.6029	3.77988	5.73443	24.2441	5.34548	16.2456	1.01564	5.93166	1.65741	3.72308	11.3595	4.31549	4.64283	4.47683	2.50898	4.0069	6.75896	10.9649	129.315	8.82205	7.58593	4.53762	16.426	176.535	106.6	61.9333	10.3667	9.55
CML191	subtropical	.	G	G	-	A	T	0.454517	.	.	13.653	4.27652	6.212	27.9189	5.81537	9.00252	2.78126	6.87181	1.78255	4.69578	14.1729	5.43719	6.46226	5.16307	3.11916	4.63141	8.42122	12.7409	143.158	8.35396	6.96953	4.71912	18.2907	187.466	.	.	.	.
CML192	tropical	.	G	T	G	T	C	0.515823	.	.	11.6425	4.0505	6.60757	26.2822	5.50582	8.92156	2.88766	6.29819	1.74551	4.38685	14.3352	5.35003	6.70336	5.01081	2.56275	3.94172	8.60665	10.6528	135.492	8.15787	7.82762	4.82933	17.1186	185.03	.	.	.	.
CML20	tropical	.	G	T	G	T	C	-0.307908	.	.	9.26918	3.9441	7.25427	29.3462	4.78464	10.4298	3.21546	6.25275	2.52842	4.541	16.7317	5.51082	6.78539	4.06501	5.04746	3.16808	6.76239	11.0767	140.713	8.81083	8.56177	5.0441	23.0186	189.501	.	.	.	.
CML223	tropical	.	G	T	G	T	C	.	12.4567	69.157	8.91584	3.94274	6.7565	26.9567	4.99493	10.1782	2.13862	5.63646	2.46683	4.10971	15.8625	5.50442	6.40821	4.40058	3.59439	3.20976	6.68631	10.885	132.648	9.02426	8.64554	5.09038	26.4514	192.45	110.5	53.5333	11.1333	10.5
CML225	tropical	.	G	T	G	T	C	.	.	.	6.2019	2.77244	4.94851	22.6384	3.21526	21.2424	0.368878	4.37861	1.45858	3.50146	14.1645	4.84557	5.81905	2.48121	3.75677	2.4404	4.3542	10.1779	118.766	8.86574	8.32423	4.98567	22.6359	183.834	.	.	.	.
CML226	tropical	.	G	T	G	T	C	.	.	.	10.6439	4.58234	8.56977	37.1619	4.93156	14.879	0	6.89249	2.59551	5.60212	23.5879	7.24693	8.55973	3.73193	4.00458	3.22136	6.54262	12.6678	165.421	8.47852	8.29653	5.49306	23.3635	187.337	.	.	.	.
CML228	tropical	.	G	T	G	T	C	.	15.6215	65.548	8.96294	3.97068	6.64471	26.4614	5.25368	10.0426	2.33975	5.79042	2.88946	4.30371	15.8499	6.05668	6.89942	4.54142	3.00859	3.50506	7.95981	11.5022	135.982	8.59389	9.18945	5.33718	26.3063	194.072	123.333	86.1	12.0667	10.7667
CML229	tropical	.	G	-	-	-	-	.	.	.	.	.	.	.	.	.	.	.	.	.	.	.	.	.	.	.	.	.	.	.	.	.	23.8913	184.14	.	.	.	.
CML26	tropical	.	G	-	-	-	-	.	.	.	.	.	.	.	.	.	.	.	.	.	.	.	.	.	.	.	.	.	.	9.05018	8.53522	4.93624	19.7078	184.14	.	.	.	.
CML27	tropical	.	G	-	C	A	T	.	.	.	8.90159	3.93602	7.34278	30.7662	4.77403	11.637	4.15068	6.32054	3.57949	4.37366	17.8661	5.50889	7.08378	3.35043	3.53628	2.89338	5.76199	10.8931	142.676	8.13308	7.50804	4.59936	20.6273	186.649	.	.	.	.
CML28	tropical	.	G	T	G	T	C	.	.	.	6.2319	3.08303	5.17459	22.6001	3.47904	20.2139	0.442969	4.59442	1.45537	3.58334	14.3103	5.47281	6.01156	2.57143	3.10387	2.95162	4.66426	11.9441	121.889	8.81357	8.27051	4.46666	16.5495	188.006	.	.	.	.
CML282	tropical	.	G	T	-	-	C	.	.	.	.	.	.	.	.	.	.	.	.	.	.	.	.	.	.	.	.	.	.	.	.	.	25.1888	184.14	.	.	.	.
CML285	tropical	.	G	-	-	-	-	.	.	.	.	.	.	.	.	.	.	.	.	.	.	.	.	.	.	.	.	.	.	.	.	.	23.0574	184.14	.	.	.	.
CML286	tropical	.	G	-	C	A	T	.	.	.	8.45297	3.70732	6.77085	30.2902	4.23168	27.1555	0.504434	5.85123	1.70005	4.70607	18.3996	6.55438	7.53002	3.45858	3.47873	3.44799	6.12281	13.0641	155.426	8.07311	8.04386	5.00358	20.1863	192.264	.	.	.	.
CML287	tropical	.	G	-	-	-	-	.	.	.	10.9784	5.28383	7.53046	32.1604	5.30564	12.0033	1.92229	6.76815	2.26478	5.02837	19.623	6.03953	8.01653	5.23284	4.13978	3.67552	7.23003	12.101	155.304	8.36778	8.22354	5.20599	21.7287	193.382	.	.	.	.
CML289	tropical	.	G	T	G	T	C	.	.	.	.	.	.	.	.	.	.	.	.	.	.	.	.	.	.	.	.	.	.	.	.	.	24.4268	184.14	.	.	.	.
CML29	tropical	.	G	-	-	-	-	.	.	.	.	.	.	.	.	.	.	.	.	.	.	.	.	.	.	.	.	.	.	.	.	.	21.4967	184.14	.	.	.	.
CML290	tropical	6	G	T	G	T	C	0.126348	14.3907	68.037	7.88988	4.34627	6.09208	26.8863	4.30304	9.72999	2.02895	5.7056	1.64441	4.07781	16.7654	5.20945	6.48894	3.97924	4.07793	3.39961	5.98436	11.2489	129.858	7.88994	7.88389	4.27214	15.7774	192.896	90.2	58.7	11.5	9.83667
CML297	tropical	.	G	G	C	A	T	.	.	.	.	.	.	.	.	.	.	.	.	.	.	.	.	.	.	.	.	.	.	.	.	.	22.1921	184.14	.	.	.	.
CML298	tropical	.	G	G	C	-	T	-1.13077	.	.	9.40978	3.90418	6.73986	28.0558	4.55942	10.7369	1.84729	5.97958	2.13964	4.81681	18.1513	6.44989	7.57496	4.07042	2.96602	3.31389	6.90155	11.4644	139.082	8.75459	7.85183	4.77533	19.6189	187.692	.	.	.	.
CML300	tropical	.	G	T	G	T	C	.	.	.	8.24852	3.85561	6.87352	27.5491	4.21856	10.1623	1.96202	6.12051	1.91731	4.74686	17.6302	5.88294	7.01702	3.51584	3.39113	3.1132	5.33778	11.4466	132.989	9.49205	8.35539	4.52973	23.3641	183.964	.	.	.	.
CML304	tropical	.	G	-	-	-	T	0.579132	16.115	67.78	9.53807	4.31526	7.39242	29.9487	4.99906	12.297	0	6.14906	2.28533	4.50118	17.8455	6.00431	7.08133	4.19951	3.43399	3.35874	6.62444	12.6799	142.654	7.98616	8.57178	4.8273	21.5768	197.09	143.333	90.0667	12.6333	11.6333
CML305	tropical	.	G	T	G	T	C	.	.	.	6.09697	2.9917	5.00918	22.9698	3.18838	20.1821	0.41782	4.81439	1.26809	3.5544	14.3166	4.91066	5.74258	2.48407	3.48196	3.1358	4.86332	11.6844	121.112	9.04997	8.28543	4.77533	22.3995	187.585	.	.	.	.
CML307	tropical	.	G	-	C	A	-	.	.	.	.	.	.	.	.	.	.	.	.	.	.	.	.	.	.	.	.	.	.	7.38366	7.92266	5.2994	19.7353	181.368	.	.	.	.
CML31	tropical	-	G	G	-	A	T	0.749088	14.933	63.7734	8.28444	4.11519	7.32236	30.3372	4.80655	12.0041	5.1858	6.87046	3.31334	4.25809	18.1534	5.41761	7.26812	3.35406	2.70796	3.56071	6.3903	12.5234	145.873	8.07684	8.01065	4.89413	20.3621	182.313	110	71.0333	12.7667	11.8
CML32	tropical	.	G	T	G	T	C	0.35106	.	.	7.25018	3.49368	5.58311	23.2317	4.18244	8.50328	2.10096	5.05668	2.12039	3.79344	14.5552	5.16109	5.86738	3.50207	2.49102	3.1716	6.19602	10.9501	117.21	9.53471	7.93926	4.68691	22.6265	193.702	.	.	.	.
CML323	subtropical	.	G	T	G	T	C	0.0784124	.	.	8.26838	4.20241	6.89099	30.0125	5.2001	11.1004	2.84431	6.37118	3.48087	4.23538	17.7724	5.60452	6.68209	3.93487	2.89696	3.90911	6.67775	12.9939	143.078	8.22127	8.34156	4.76358	17.86	182.275	.	.	.	.
CML324	subtropical	.	G	G	C	A	T	1.38595	13.444	69.3808	9.51218	3.72359	6.73614	27.5977	4.71293	21.6552	0.821637	5.6037	1.82472	4.1256	15.9837	5.32594	5.40488	3.78709	2.92287	3.55497	6.09172	10.6847	140.069	9.53573	9.07785	5.05958	25.9948	182.744	126	77.3667	12.5667	11.0333
CML325	subtropical	-	G	-	-	-	-	-0.0238425	12.729	68.5282	11.5937	4.94414	8.25637	31.6312	6.46612	11.6977	4.21747	7.1298	2.77715	4.79134	17.1012	5.97697	7.49141	5.51434	4.73464	4.01718	9.27536	11.6278	159.244	9.03526	8.52185	5.01277	24.7196	187.953	124.833	48.3	14.1333	12.6333
CML326	subtropical	.	G	G	C	A	T	.	.	.	.	.	.	.	.	.	.	.	.	.	.	.	.	.	.	.	.	.	.	8.60034	8.27275	5.16919	20.2897	187.053	.	.	.	.
CML327	tropical	.	G	G	C	A	T	0.223213	.	.	9.64241	4.42724	7.99279	32.7214	4.61477	12.1209	2.22512	6.55205	1.27238	4.83327	20.1441	5.96978	7.78321	3.66517	4.23106	3.66197	6.48933	13.3552	151.702	7.96898	7.86509	5.50002	22.195	195.256	.	.	.	.
CML338	subtropical	-	G	-	-	A	T	0.431973	15.3327	66.4241	8.65338	4.02866	6.85034	26.105	5.45803	11.6824	3.61141	6.47217	3.40474	4.0231	14.999	5.003	6.03434	4.52266	5.56866	2.75467	6.69679	9.63007	135.498	8.95599	7.84616	4.36804	17.89	176.864	113.333	85.7	9.86333	8.63333
CML360	tropical	.	G	T	G	T	C	0.195363	.	.	8.72636	3.81127	6.75109	30.4666	4.38348	22.2681	0.870192	5.71727	2.63917	4.42364	18.3561	5.35939	6.16629	3.17037	3.24617	3.38166	4.94434	11.4814	146.163	8.41236	8.82144	5.09291	19.3395	184.47	.	.	.	.
CML361	tropical	.	G	G	C	A	T	-0.619896	.	.	11.1443	4.63871	8.70929	35.875	5.40125	12.8965	2.51215	6.94826	2.00226	5.10268	21.5054	6.802	8.26416	4.30359	4.31416	4.04687	7.57934	13.7522	165.798	8.04133	8.3765	4.58259	20.4609	185.313	.	.	.	.
CML364	tropical	.	G	T	G	T	C	.	.	.	8.56747	3.93118	6.53149	28.9079	4.2124	10.3804	2.35588	6.0377	3.05103	4.48357	18.0796	5.90649	6.56526	3.0511	2.84133	3.51015	4.95161	13.0347	136.399	8.79738	8.08723	4.62817	20.5225	178.977	.	.	.	.
CML40	tropical	.	G	-	-	-	-	.	.	.	.	.	.	.	.	.	.	.	.	.	.	.	.	.	.	.	.	.	.	.	.	.	22.0437	184.14	.	.	.	.
CML408	tropical	.	G	T	G	T	C	.	.	.	7.33928	3.14429	6.02426	27.427	3.2867	25.5367	0.606912	5.11135	1.67478	4.19098	17.1179	4.97053	5.71934	2.56158	2.95749	2.72554	4.35851	9.45736	134.21	9.28227	8.04767	4.56189	19.9582	193.782	.	.	.	.
CML411	tropical	.	G	T	G	T	C	0.133217	.	.	9.85412	4.2206	7.71097	32.7881	4.69368	13.2929	0	6.02227	3.93554	5.09735	20.8277	6.55873	8.10836	3.479	4.82496	2.55469	5.39315	11.8265	151.189	9.05062	9.30432	4.99112	24.3851	179.749	.	.	.	.
CML412	tropical	.	G	T	G	T	C	.	.	.	7.0278	3.76677	5.15267	23.2583	3.77288	8.02788	2.02552	4.96868	2.04756	3.44489	13.7617	4.39961	5.31488	3.14057	6.78821	3.01889	4.99714	10.6384	115.552	9.1338	8.7216	5.04492	24.8498	188.217	.	.	.	.
CML415	tropical	.	G	G	C	-	T	-0.653263	.	.	11.0375	4.86261	8.24653	30.2285	6.76356	11.3509	2.87458	6.86197	2.28759	4.79452	17.1494	6.20801	7.36801	5.86696	3.97315	4.03353	9.448	13.585	156.94	8.95663	8.44714	5.17759	25.1723	192.572	.	.	.	.
CML422	subtropical	.	G	T	G	T	C	-0.628172	.	.	6.57328	3.00279	5.26275	21.4729	3.93038	19.7774	0.460731	4.74455	1.47781	3.30315	12.6388	5.37485	5.67953	3.03025	3.97622	2.84847	5.51609	10.6456	119.715	8.94692	7.95953	5.04364	22.7604	188.09	.	.	.	.
CML423	subtropical	6	G	T	G	T	C	0.587206	12.597	66.5159	8.00809	3.81667	6.26255	25.7201	4.96909	25.3651	3.23741	7.914	5.15577	4.2535	15.7103	5.66347	5.86192	3.78399	3.01507	3.05663	5.52466	9.95833	147.277	9.37165	8.12559	4.77818	22.3727	171.08	136	46.1333	10.1333	9.10667
CML426	subtropical	-	G	-	C	A	T	0.813798	15.5567	62.4819	10.287	4.22041	7.33147	33.9642	5.16326	13.7474	4.99833	7.78805	3.8916	5.20733	20.8145	6.13182	8.17035	3.69988	4.04082	3.22572	6.0562	12.2587	160.997	9.43924	8.82683	5.07202	26.8401	179.848	168.667	95.2333	13	11.9667
CML428	tropical	.	G	T	G	T	C	.	.	.	9.48839	4.45355	8.14749	35.8606	4.85837	28.2667	0.977851	6.44579	3.12598	5.11169	21.8574	6.51022	7.48669	3.44362	3.29012	3.59409	5.97623	13.2668	172.162	8.35372	7.2404	5.04399	18.5219	185.817	.	.	.	.
CML430	tropical	.	G	T	G	T	C	.	.	.	7.67834	3.53434	6.52101	26.6492	3.68264	9.07508	1.67906	4.88084	2.14035	4.11986	16.0246	4.99097	6.40412	3.04383	3.09779	2.63403	5.09437	9.29406	120.544	9.01082	8.24551	5.14623	24.1296	177.537	.	.	.	.
CML431	tropical	.	G	T	-	-	T	0.329407	.	.	.	.	.	.	.	.	.	.	.	.	.	.	.	.	.	.	.	.	.	8.5244	8.13074	4.89473	20.0123	181.163	.	.	.	.
CML432	subtropical	-	G	G	C	A	T	-2.17153	13.8717	62.7213	9.20725	3.93324	6.84072	28.0739	4.72448	10.5217	2.22674	5.81895	1.87051	4.66376	17.6127	6.56928	7.37912	4.55657	2.42707	3.56258	6.87049	11.6351	138.494	9.53021	7.64015	4.98453	21.1772	181.52	140	99.2	12.7	12.7
CML433	tropical	.	G	T	G	T	C	0.892206	.	.	7.60921	4.18164	5.85837	25.7943	4.2608	9.04079	1.98658	5.37265	1.73761	3.87364	15.568	4.42867	6.20045	3.55692	4.81979	3.392	5.64883	11.3207	124.651	8.38338	8.05982	5.05179	20.8723	179.243	.	.	.	.
CML451	tropical	.	G	T	G	T	C	.	.	.	9.12156	4.29211	6.94714	29.7848	5.32659	10.7134	2.92488	6.66451	2.41509	4.90937	18.052	6.6716	7.13043	4.26577	2.50512	4.1826	8.07619	13.369	147.352	8.60975	8.35535	5.43328	25.238	189.323	.	.	.	.
CML454	tropical	.	G	T	G	T	C	0.603471	.	.	7.10622	3.13257	5.83061	23.8335	4.19149	10.3629	4.09091	6.55052	3.20381	3.5326	13.7404	4.28751	5.76014	2.98052	2.54434	2.63185	5.1434	8.48459	117.408	9.01217	8.06067	4.81803	20.6059	188.208	.	.	.	.
CML465	tropical	.	G	T	G	T	C	.	.	.	9.21828	3.96521	6.95483	29.6212	4.80571	11.0611	2.08497	5.81973	1.51229	4.71162	18.5065	6.53526	7.556	3.92241	3.09791	3.43472	7.50915	12.2128	142.53	8.71649	7.90612	5.15648	22.0891	184.825	.	.	.	.
CML470	subtropical	-	G	G	-	-	T	-0.776422	14.3803	63.9974	8.49312	3.76332	6.85042	28.4273	4.23285	10.6156	1.92239	5.3735	2.16675	4.36323	17.6692	5.675	6.83973	3.06586	3.86319	2.7841	5.19973	11.474	132.779	8.73063	8.58487	5.2138	22.6279	180.283	163.333	87.5333	16.1	13.9
CML471	subtropical	.	G	-	C	A	T	.	.	.	9.23801	4.60541	8.05362	35.1736	4.67037	11.5378	2.53189	6.76172	2.491	4.94903	21.2375	7.03174	8.11935	3.3373	4.62776	3.57261	6.03392	12.9905	156.963	7.72458	7.73599	5.04988	18.6635	182.632	.	.	.	.
CML473	subtropical	.	G	G	C	A	T	.	12.7593	64.6359	8.99083	3.87435	7.15767	28.6794	4.70203	10.6727	2.20152	5.54198	1.98498	4.29724	17.5227	5.38681	6.93725	3.56404	3.02042	2.96927	5.85182	11.31	134.665	9.3105	8.73202	5.45796	23.2591	172.139	104.3	70.6	11.8	11.5333
CML474	subtropical	.	G	T	G	T	C	.	.	.	.	.	.	.	.	.	.	.	.	.	.	.	.	.	.	.	.	.	.	8.52141	8.51656	5.53911	23.8416	184.14	.	.	.	.
CML479	tropical	.	G	T	C	A	T	0.105775	14.3593	69.575	8.58796	3.83227	6.44694	27.9679	4.30393	10.3926	1.92731	6.07701	1.62583	4.44805	17.9217	5.59947	6.89926	3.41612	3.09947	3.47939	6.30006	11.9042	134.23	9.47491	7.66376	4.98352	20.8854	193.173	79	45.4667	8.26	6.85667
CML480	tropical	6	G	T	G	T	C	-0.195363	16.1647	65.956	10.0263	4.68395	8.1987	33.734	5.39677	12.6356	2.38051	6.95421	2.84876	5.12398	20.7487	6.74203	7.9513	4.30204	4.16412	3.65758	7.18866	14.0286	160.766	8.00397	8.37196	4.67748	19.3872	185.412	118.333	59.4	12.3667	10.4
CML486	subtropical	.	G	-	C	A	T	-0.40225	.	.	8.40716	3.79872	6.5671	28.3461	4.48818	10.408	2.29133	5.75318	1.89708	4.30137	17.4571	5.9348	6.99691	3.34952	3.61027	3.28806	5.88219	11.9123	134.689	9.02778	8.09137	5.14179	22.1811	190.049	.	.	.	.
CML493	tropical	.	G	G	C	A	-	1.17038	.	.	.	.	.	.	.	.	.	.	.	.	.	.	.	.	.	.	.	.	.	8.48914	7.20508	4.55971	17.8752	196.442	.	.	.	.
CML496	tropical	.	G	-	C	A	T	0.0511084	.	.	10.7174	4.04221	7.71942	32.9442	5.36158	12.9287	4.41359	7.40734	2.67027	5.01314	19.3737	5.75945	8.08072	4.0102	3.34936	3.36096	7.1852	11.5635	155.901	9.35548	7.7787	4.61332	18.5964	173.883	.	.	.	.
CML497	tropical	.	G	G	C	A	T	.	.	.	9.87794	4.02826	7.01951	32.7897	5.04335	13.9954	6.48159	8.38737	4.53433	4.9792	20.2051	6.17316	7.86153	3.59151	4.847	3.43382	5.94241	12.8499	162.041	8.8275	8.82032	4.82234	24.1529	184.408	.	.	.	.
CML50	tropical	.	G	G	C	-	T	-0.258274	.	.	8.50098	3.66282	6.18956	26.565	4.13965	9.85129	1.64856	5.63521	1.86274	4.32096	16.5454	5.26824	6.71692	3.57671	2.51667	3.07615	6.20519	10.0396	126.322	9.04787	8.18928	4.74095	21.3946	191.129	.	.	.	.
CML51	tropical	.	G	G	C	A	T	.	.	.	8.73206	4.11969	7.53479	31.5981	4.56403	11.5129	2.17529	5.96513	1.77374	4.61291	19.2195	5.72537	7.34125	3.49978	3.6149	3.37686	6.09452	12.132	143.593	7.96159	8.71254	4.78299	21.7365	184.821	.	.	.	.
CML69	tropical	.	G	G	C	A	T	-0.0170295	.	.	6.98099	3.26904	5.82685	26.2042	3.72523	23.2179	0.541334	4.91124	1.54312	3.98572	16.1898	4.82063	6.28844	2.69854	4.08546	3.47066	5.11305	12.6015	135.474	8.5429	8.89255	5.06868	24.4864	190.812	.	.	.	.
D047	temperate	.	G	T	G	T	C	.	14.909	66.086	7.81685	3.68484	6.31013	27.0577	4.2514	27.3929	1.19827	6.27298	2.42981	4.10797	17.1669	4.95833	6.02551	2.96678	2.60831	3.11757	4.43238	10.7525	142.551	8.20625	8.06287	4.50923	19.7121	192.138	0	0	11.7	10.6667
D863F	temperate	.	A	G	C	A	T	1.10532	.	.	6.89387	3.305	4.89534	22.36	4.21638	8.25547	2.23027	4.94216	2.89457	3.25551	12.7219	4.36912	4.56609	3.04535	1.80499	2.68749	4.954	9.78558	107.183	9.6586	8.60079	5.00809	25.8426	182.79	.	.	.	.
DAN3130	temperate	-	A	-	C	A	T	-0.539309	13.143	67.7312	8.60775	4.07041	6.95511	30.3327	4.52139	30.0417	0.812338	5.82634	2.06829	4.64042	19.7603	6.34578	7.16741	3.59149	4.30179	3.31492	5.38673	11.588	159.333	8.90866	8.31903	5.36459	24.7646	189.626	108	51.1333	11.0333	9.37333
DAN340	temperate	.	G	T	G	T	C	-0.394875	13.0547	67.6139	7.18174	3.32602	5.47688	23.9123	3.69962	22.1401	0.494889	4.64453	2.14296	3.72643	14.5425	5.19275	5.81345	2.89238	2.69221	2.88649	4.84198	10.642	126.249	10.3548	8.40699	4.66921	21.2444	162.401	126.333	86.6	11.9	11.2
DAN360	temperate	-	G	G	C	A	T	-0.417066	12.5177	65.8012	6.80245	3.22179	5.4433	24.0957	3.86568	21.2001	0.484293	4.69428	1.67808	3.85343	14.6001	6.17285	5.86942	2.93285	5.08092	3.18909	5.35758	10.2277	128.77	11.0498	7.90936	4.33525	23.9626	179.006	126.333	93.1667	15.5	13.1333
DAN4245	temperate	-	A	G	C	A	T	1.33442	13.765	67.1179	6.97077	3.46815	5.72494	24.8144	4.01446	8.8603	2.22438	5.2356	3.38437	3.85997	15.2947	5.05414	5.70991	3.31071	2.16993	2.8271	4.81929	10.7777	118.521	10.2926	7.29399	4.27269	21.1797	183.133	113	53.5667	9.69667	9.69667
DAN598	temperate	.	A	-	C	A	T	.	11.8063	66.7777	.	.	.	.	.	.	.	.	.	.	.	.	.	.	.	.	.	.	.	9.54484	8.26148	5.33024	22.5714	177.628	135	82.9333	10.6667	9.72667
DAN599	subtropical	.	A	-	C	A	T	-0.431973	.	.	7.33314	3.5952	6.18057	24.645	4.36416	8.86503	1.90875	5.28615	2.71018	3.79608	14.1229	4.92007	5.56419	3.24562	2.72905	2.79352	5.32378	10.057	117.44	9.11146	8.18728	5.35606	23.3006	191.11	.	.	.	.
DE.EX	temperate	.	G	G	C	A	T	.	.	.	7.95323	3.41771	5.38991	26.5805	4.17369	9.81863	2.04414	5.33805	3.12424	3.85262	15.1883	4.5847	5.14668	3.09659	2.07093	2.78076	4.63963	10.9125	120.113	9.12209	8.32654	5.27149	25.0788	171.672	.	.	.	.
DH29	temperate	.	G	T	G	T	C	.	.	.	9.58513	4.37287	7.78578	33.1099	4.78087	27.5642	2.81855	7.89952	5.12152	5.24178	22.1241	6.98296	7.73822	3.49893	3.90807	3.50922	5.37861	12.5598	173.98	8.29618	9.11762	5.2923	25.4921	182.422	.	.	.	.
DH3732	temperate	6	G	T	G	T	C	0.315058	10.0567	70.8949	5.98422	3.04876	5.41307	21.8785	4.18842	20.2624	2.98361	6.41133	4.8228	3.51938	14.2998	4.80936	5.04229	2.43161	3.24936	2.55856	4.01895	8.91041	123.833	10.0778	7.69534	4.63418	20.6379	183.584	97.0333	71.3333	11.8333	11.6667
DI-16	.	.	G	G	C	A	T	.	.	.	.	.	.	.	.	.	.	.	.	.	.	.	.	.	.	.	.	.	.	.	.	.	.	.	.	.	.	.
DONG237	temperate	-	G	G	C	A	T	0.153863	13.0013	69.8583	.	.	.	.	.	.	.	.	.	.	.	.	.	.	.	.	.	.	.	8.0395	8.21616	5.70493	16.86	185.052	120	54.4	11.7333	9.55667
DONG46	temperate	.	G	T	G	T	C	-1.25566	.	.	.	.	.	.	.	.	.	.	.	.	.	.	.	.	.	.	.	.	.	8.12388	7.54486	5.21577	18.9213	160.267	.	.	.	.
DSB	temperate	.	G	T	G	T	C	.	12.9997	66.3469	6.1745	3.08535	5.25889	22.2114	3.5894	7.83302	1.826	4.39409	1.89924	3.25609	13.5388	4.83321	5.45236	2.56707	2.21004	2.46922	4.43912	9.41023	104.448	8.04206	8.29506	4.56607	21.327	194.23	148	97.5333	13.4	10.6
E28	.	.	A	-	C	A	T	.	.	.	.	.	.	.	.	.	.	.	.	.	.	.	.	.	.	.	.	.	.	.	.	.	.	.	.	.	.	.
EN25	temperate	.	G	-	C	-	T	0.469675	.	.	7.24033	3.5441	6.29081	24.8171	3.80798	8.72076	1.8382	5.2143	2.87321	4.24881	15.3248	4.83803	5.85	3.11951	2.23488	2.84811	5.08669	10.4713	118.369	9.48484	7.39258	4.6868	20.7381	195.198	.	.	.	.
ES40	temperate	-	G	-	C	A	T	0.923056	15.3127	65.2206	7.76145	3.64751	6.8184	29.2135	4.07785	27.6213	0.832156	5.62633	2.88155	4.46164	18.5232	6.06641	6.54969	3.00739	4.08609	3.25876	5.24547	11.3951	151.074	8.78303	8.79469	5.33065	21.3285	172.317	110.667	75.0667	11.3667	10.3
FCD0602	temperate	-	G	-	C	-	-	-0.892206	13.595	65.4162	7.63951	3.52793	6.01759	26.2712	4.28443	9.15163	2.21396	5.18881	2.40459	4.02383	15.8904	5.08979	6.30052	3.04946	2.24475	3.13031	5.38052	11.0802	122.889	11.2727	8.21484	4.43503	24.0031	181.094	126.667	98	15.8333	13.2333
GEMS1	.	-	G	-	C	A	T	-2.6457	12.1497	69.91	7.84702	3.8699	6.0798	26.1292	4.6202	26.3837	1.14394	6.01738	1.98787	4.11176	16.8459	5.72059	5.93398	3.55671	3.19353	3.28166	5.10526	11.1519	142.98	11.4282	7.69421	4.6733	25.0169	176.406	137.333	105	10.0967	8.85333
GEMS10	.	.	G	G	-	A	T	-0.35106	.	.	7.45719	3.30099	5.84591	26.8171	3.76339	25.0241	0.546785	4.98766	1.94262	4.13074	16.7344	5.80425	6.38715	2.97502	5.08667	3.1662	5.58082	10.6357	140.187	8.80239	7.51203	4.91578	21.8714	193.797	.	.	.	.
GEMS11	.	6	G	T	G	T	C	0.40225	14.7623	66.5867	7.83212	3.66464	6.19148	28.5138	3.9704	9.79285	1.99051	4.97237	2.20534	3.72381	15.9133	4.45464	5.60974	2.94593	2.71255	2.98705	4.91903	10.9988	123.398	9.66512	7.41613	4.53164	20.3935	192.33	120	61.9667	10.3	9.91333
GEMS12	.	.	G	-	G	T	-	.	12.3997	67.442	9.05669	4.14349	7.11589	34.1934	4.99709	12.1494	2.43694	6.43281	2.61384	4.66141	19.597	5.46504	7.09719	3.62185	2.70857	3.65832	5.57424	12.6591	148.182	10.3812	8.43131	4.46267	24.7424	187.363	103.467	89.1	10.9667	10.1
GEMS13	.	.	G	T	G	T	C	0.343825	.	.	7.02148	3.45299	5.57919	25.1572	4.13461	22.3909	2.79971	6.63868	4.3791	4.04773	16.2808	4.91099	5.94776	2.831	3.64039	2.77061	4.22396	10.1386	136.346	10.0619	8.07495	4.30374	22.9479	191.209	.	.	.	.
GEMS14	.	-	G	G	C	A	T	-0.202311	13.5137	66.9393	8.12899	3.67993	6.74956	28.3171	4.19195	23.7451	2.67111	6.7622	4.21751	4.67838	19.1052	5.687	7.17391	3.21713	3.29414	3.03835	4.52754	11.4165	150.602	9.31897	8.08422	4.74791	22.5072	185.832	102.567	77.8667	11.4	11.1667
GEMS15	.	-	G	-	C	-	T	-0.358314	14.1603	68.6682	7.80147	3.83625	6.5252	27.2967	4.66702	25.9616	0.812725	5.87766	1.80601	4.20483	16.7773	5.45413	6.04435	3.66513	2.4525	3.59368	5.71813	11.1307	143.625	10.2339	8.54284	4.33266	23.6096	188.227	84.4	60.7333	8.95	8.95
GEMS16	.	.	G	G	C	A	T	-0.661718	.	.	7.70287	3.54518	6.14855	25.6331	4.30883	9.34858	1.75228	5.21099	2.28438	4.26121	15.7609	5.50039	6.25099	3.84128	2.49664	3.00285	6.19681	9.78486	123.031	9.23156	8.36846	4.345	21.3989	192.11	.	.	.	.
GEMS17	.	-	G	G	C	A	T	-0.644854	13.4593	68.3063	.	.	.	.	.	.	.	.	.	.	.	.	.	.	.	.	.	.	.	8.95543	7.52106	4.58987	18.8723	188.684	93.8333	72.3	12.2333	9.77333
GEMS18	.	.	G	T	G	T	C	-1.7266	15.6107	63.5945	9.39254	4.36613	7.79224	34.9337	4.36944	34.3732	0.928551	6.69381	2.42316	5.37436	23.2632	6.31292	7.92175	3.19225	2.91003	3.80837	5.14705	12.8128	176.015	9.53608	7.95136	4.43828	22.4291	188.778	120.667	78.3333	11.6333	10.31
GEMS19	.	.	G	-	G	T	-	-0.439463	.	.	9.19654	4.48731	7.73527	34.3158	4.51935	32.6386	0.834442	6.63627	2.11073	5.33465	22.7401	6.54012	7.83419	3.37405	2.80218	3.82541	5.58735	13.2699	173.782	9.36287	8.24158	4.29376	21.3794	182.462	.	.	.	.
GEMS2	.	-	G	-	-	-	-	-1.59187	15.104	64.4687	7.10806	3.29075	6.07949	26.5246	3.50302	25.5754	0.768872	5.20737	2.27717	4.10665	17.4503	5.01557	6.09582	2.36083	2.61047	3.24808	4.2763	11.1522	136.651	9.61752	7.87306	4.2126	18.8186	189.626	142	81.5	13.1	11.5667
GEMS20	.	-	G	G	-	-	T	-0.67022	14.0763	64.574	6.70355	3.0877	5.33027	22.6924	3.42254	7.85875	1.70464	4.41785	1.68916	3.78354	14.4399	4.42366	5.6623	2.84625	2.24987	2.42954	4.55652	9.08785	106.386	9.90908	8.21986	4.64023	23.364	177.044	99.9333	43.5667	9.13333	8.69333
GEMS21	.	-	G	G	C	A	T	-0.722302	14.5677	65.495	7.92898	3.61463	6.53651	27.5262	4.27593	9.07187	2.24984	5.22689	1.56861	4.074	16.4762	5.4648	6.54038	3.47888	2.20867	3.2207	5.86789	10.9003	126.231	9.71449	7.31496	4.73271	22.5894	193.264	126	69.1	13.8333	11.7667
GEMS23	.	-	G	G	C	-	T	-0.933536	14.763	66.203	7.37118	3.82079	6.50839	27.1921	4.43912	25.041	0.920573	5.58479	1.88996	4.24115	16.8798	5.65371	6.17165	3.4089	3.70903	3.8055	6.08569	11.7326	144.456	9.90184	7.32365	4.74192	21.7516	182.593	99.4667	59.8333	12.0333	9.94
GEMS24	.	.	G	-	C	A	T	.	.	.	5.63123	2.66627	4.29715	17.9233	3.44724	16.568	0.409412	4.01592	1.44968	3.03691	10.601	4.58667	4.35256	3.05983	3.53748	2.84533	5.46737	8.51815	102.413	9.86697	8.35904	4.28243	22.9056	183.798	.	.	.	.
GEMS25	.	6	G	T	G	T	C	-0.167664	12.124	66.3267	9.1513	3.95808	7.02137	31.064	4.51132	11.2209	2.36719	5.7722	2.92677	4.49237	19.1964	5.8569	7.3195	3.47207	3.0647	3.36403	6.15448	11.5232	142.437	10.1977	7.88662	4.63364	23.0837	184.627	158	92.8667	11.8667	10.1333
GEMS27	.	.	G	G	-	A	T	.	13.057	65.3925	9.17044	4.04157	6.85423	31.0599	4.2622	30.0521	0.864426	5.93346	2.11407	4.63474	19.9087	5.67178	7.0476	3.21571	3.47457	3.38898	5.09948	11.4033	158.197	9.06298	7.08182	4.48389	17.542	192.718	104.8	79.1333	11.7	11.3667
GEMS28	.	-	G	G	C	A	T	0.571096	11.9883	69.1955	6.87083	3.25276	5.68412	24.464	3.83077	8.38605	2.2297	4.81268	2.89953	3.74439	14.7776	4.54392	5.75188	2.79837	2.16063	2.81779	4.93066	10.4603	114.416	9.42235	6.90867	4.16652	16.7063	190.456	128.333	86.2667	13.0333	10.7667
GEMS29	.	-	G	G	C	A	T	-0.223213	13.8247	66.9458	9.3732	4.35787	7.53205	37.4442	4.62723	13.2003	2.44573	6.41932	2.73367	4.98415	21.9349	5.88596	7.19541	3.33333	3.61821	3.53593	5.68415	12.4228	156.728	9.40777	7.88847	4.11781	19.8477	186.948	156.667	60.6667	12	11.1
GEMS3	.	-	G	-	C	A	T	-0.315058	14.8563	64.2288	6.63025	3.00334	5.207	23.4899	3.21059	20.8784	0.373725	4.33521	1.62873	3.63244	14.4025	4.61498	5.79482	2.71156	3.40614	2.66947	4.6409	9.54284	120.173	9.14092	8.02338	4.37382	18.6317	186.804	123	96.5333	12.3	11.4333
GEMS30	.	-	G	G	C	A	T	-0.758136	13.1417	68.0872	6.71782	3.27721	5.37515	22.866	4.02586	8.29769	1.91377	4.62112	2.74447	3.57261	13.9282	4.67188	5.60505	3.27566	2.57995	2.58759	5.18099	8.80081	110.042	9.82151	7.56723	4.33801	21.7368	189.119	117	88.5333	11.6333	11.6333
GEMS31	.	6	G	T	G	T	C	1.69712	14.6657	64.1088	8.0165	3.83317	6.63068	29.6737	4.13668	26.9985	0.620207	5.41546	2.65339	4.60108	18.6925	6.62106	7.29026	3.24632	3.25303	3.38339	5.61248	11.8675	152.546	9.26414	8.6335	4.4651	22.1504	178.119	142	69.9	11	9.89333
GEMS32	.	-	G	G	-	A	T	0.181496	13.1853	67.3873	7.6103	3.478	5.76036	29.9997	4.00755	11.0095	2.20334	5.19026	2.98328	3.84217	18.3745	5.01339	6.26252	2.5716	2.29679	2.80704	4.37846	10.5561	128.345	9.03091	8.00645	4.32729	19.6274	180.635	155.667	111.333	13.3667	11.8667
GEMS33	.	.	G	-	C	A	T	-0.0442892	.	.	7.18545	3.50723	6.30297	26.3414	4.28725	29.0086	1.51321	6.60162	2.7516	4.04469	16.4723	5.30905	5.80847	2.80831	2.98128	2.81405	4.41229	10.0246	142.174	10.3885	7.86938	4.40826	20.1688	179.693	.	.	.	.
GEMS35	.	.	G	G	-	-	T	-1.28621	.	.	.	.	.	.	.	.	.	.	.	.	.	.	.	.	.	.	.	.	.	10.2758	8.5994	4.32825	23.2982	186.493	.	.	.	.
GEMS36	.	.	G	T	G	T	C	-0.365586	.	.	.	.	.	.	.	.	.	.	.	.	.	.	.	.	.	.	.	.	.	10.0242	8.24932	4.46668	22.4223	185.737	.	.	.	.
GEMS37	.	.	G	T	G	T	C	0.05793	.	.	9.52033	3.92667	6.35228	35.1144	4.46308	12.8582	2.31483	6.0983	2.84299	4.7861	21.4482	5.66662	7.20027	3.14292	2.99922	3.40446	5.17456	12.3488	149.662	10.7001	8.82385	4.78656	24.061	176.651	.	.	.	.
GEMS39	.	-	G	-	C	A	T	-0.00340575	13.0237	63.4256	9.49988	4.08253	7.08424	29.1691	4.61474	23.1854	2.61119	7.09676	4.25815	4.53885	18.0084	5.81646	6.96104	4.12387	3.36998	3.67234	6.17461	11.727	155.994	9.62284	7.95479	4.41523	22.5002	191.442	97.7667	76.6667	9.21	9.05667
GEMS4	.	.	G	G	C	A	T	0.687373	14.5677	66.1513	8.57347	3.78464	6.41044	30.0492	4.22769	10.6847	2.29503	5.61469	2.41363	4.52231	18.5798	5.69408	7.24827	3.46559	3.30392	3.21767	5.53916	12.0351	137.659	9.69116	7.84086	4.55965	22.7575	187.553	105.967	61.3	11.7333	10.5
GEMS40	.	.	G	-	-	A	T	-1.46098	.	.	8.14129	3.54423	5.9051	25.3588	3.88302	9.23479	1.98406	5.09505	2.06999	4.10044	16.3001	4.82286	6.53531	3.18982	3.92863	2.9532	4.8684	10.3889	122.304	10.0181	7.92514	4.29587	20.2634	182.922	.	.	.	.
GEMS41	.	.	G	-	-	-	T	-1.06843	13.6177	64.3782	6.26962	3.05096	5.03136	19.9285	3.75997	20.6832	0.956231	5.05111	2.2653	3.14533	11.8329	3.95769	4.43851	2.86033	2.24796	2.69914	4.1968	8.20361	110.579	10.0785	8.00319	4.59099	20.7749	175.799	128	66.9	8.55667	8.55667
GEMS42	.	.	G	-	G	T	-	-1.42247	.	.	7.97411	3.82884	6.83651	30.0144	4.17693	10.6093	2.21527	5.50894	3.03065	4.52465	18.9432	5.77258	7.51814	2.9692	2.64493	3.23593	5.37304	13.4866	138.663	10.3592	8.18261	4.47146	22.9494	190.176	.	.	.	.
GEMS43	.	.	G	-	C	A	T	.	.	.	9.03093	4.13828	6.53133	28.8362	4.30782	10.6014	2.02569	5.94723	2.57763	4.87358	18.4531	6.09007	7.0933	3.5841	2.8393	3.34554	5.5651	12.0651	137.906	10.4443	9.09588	4.38069	25.0501	171.755	.	.	.	.
GEMS44	.	-	A	G	C	-	-	-0.7401	14.9983	64.5198	8.20573	3.93906	6.10629	27.7524	3.95871	9.93521	1.65419	5.7343	2.06042	4.54927	17.9176	5.64675	6.86983	3.41126	2.49652	3.14759	4.79255	11.6203	129.798	8.82087	8.06431	4.85621	19.59	185.41	114.667	56.1667	10.0267	8.88333
GEMS45	.	.	A	G	C	A	T	.	.	.	7.18979	3.23373	5.7397	24.7884	3.82228	19.0869	0.668647	4.75486	1.68876	3.67967	14.5184	4.94204	4.91529	2.66969	2.84904	2.86782	4.59015	9.52064	121.526	9.45304	8.31347	4.93136	21.0288	170.044	.	.	.	.
GEMS46	.	.	G	G	C	A	T	0.272385	.	.	7.62595	3.41507	6.00032	23.5214	3.64226	23.4805	0.5962	4.87188	1.40447	3.67371	14.9755	5.13211	5.55756	3.04089	3.68874	2.8506	4.92758	8.78736	127.192	8.94049	8.78475	5.43518	26.1868	176.08	.	.	.	.
GEMS47	.	.	G	T	G	T	C	.	14.1763	67.1056	8.17548	3.67783	5.42276	27.9354	4.61191	9.91709	2.52703	5.46588	3.55601	3.92849	16.3493	5.48305	5.88926	3.08767	2.65818	3.00821	5.17338	10.3434	127.21	10.2094	7.9387	4.30102	20.0988	175.233	80.4667	60.4667	10.4333	9.48667
GEMS48	.	-	G	G	C	A	T	-1.86273	13.1147	68.1687	6.86375	3.67717	6.14304	25.8074	4.2484	21.8838	2.78177	6.67946	4.29284	3.96811	16.5826	5.49276	5.84828	2.71329	3.22163	3.52842	4.40241	11.4455	139.581	10.8575	8.13885	4.40619	24.3552	191.422	82.8	43.8667	12.7	10.4667
GEMS49	.	-	G	-	C	A	T	1.0214	12.6847	66.4753	7.32662	3.2534	5.59102	27.7	3.83382	24.7627	0.584617	4.88593	1.99135	3.94994	16.8217	5.31819	6.46083	2.74118	6.75496	2.97865	5.23836	11.4442	141.638	10.286	7.67507	4.31353	23.4681	189.104	104.533	69	11.0333	9.78333
GEMS5	.	-	G	-	C	A	T	-0.293655	12.8903	67.1137	8.00384	3.69464	7.04221	29.3169	4.1127	28.1249	0.961167	5.62164	1.69645	4.47686	18.256	5.58327	6.53513	3.26801	2.64699	3.4591	5.74062	10.9938	149.534	9.6981	7.87875	4.48269	23.0303	190.321	135.667	63.6667	12.9667	10.7
GEMS50	.	.	G	-	C	A	T	0.653263	.	.	8.39104	3.99049	6.69069	29.6205	4.64834	10.6508	2.08903	5.85255	2.88877	4.82083	18.6143	6.28493	7.00317	3.44627	2.58011	3.61139	5.94243	12.5934	139.719	10.1834	8.20056	4.80618	25.2006	185.548	.	.	.	.
GEMS51	.	-	G	G	C	A	T	0.439463	14.1287	66.409	9.58132	4.62638	7.84058	31.9546	5.74611	25.0923	3.01338	7.84824	4.68777	5.0206	18.9546	6.38291	6.8639	4.76059	3.96631	4.40134	7.80113	12.9338	171.476	9.61774	8.18626	4.74728	24.5289	188.053	193	89.6	15.3667	13.2
GEMS52	.	.	G	G	C	A	T	.	14.3393	66.6558	7.62924	3.4239	5.84332	26.3324	3.84505	9.56551	1.82975	5.1618	1.9064	4.25912	16.8933	5.16039	6.47156	2.99062	2.14336	3.0896	5.54846	11.6434	123.737	9.86748	8.23054	4.76139	21.9459	179.292	110.667	76.5	11.0333	10.6
GEMS53	.	.	G	G	C	A	T	.	13.805	65.512	10.2312	4.04088	7.45543	32.3771	4.93149	28.7999	0.930534	5.91221	1.4576	4.65391	18.7253	6.16774	6.84712	3.7441	4.63874	3.27025	6.5612	12.0805	162.825	9.22394	8.03361	4.52898	22.224	197.817	131.3	69.1333	11.5667	11.5667
GEMS54	.	-	G	G	-	A	-	-0.832917	16.6723	66.4677	6.54131	2.97663	5.12181	22.2465	3.43388	21.4031	0.404425	4.53842	1.9858	3.49778	14.2393	5.47726	5.43722	2.62031	2.99762	2.40569	4.29118	8.56887	118.187	9.14598	7.99866	5.03438	17.2754	194.207	116	68.9	13.4667	11.7667
GEMS55	.	-	G	G	-	-	T	-0.424508	15.29	66.366	6.67856	3.21616	5.82933	22.8864	3.83871	7.84795	2.00406	4.72518	2.20771	3.76463	13.9856	4.67771	5.48783	3.03103	3.58744	2.75898	4.83662	9.90191	111.266	8.97758	7.84452	4.27734	17.397	192.854	119.333	84.3333	9.25667	8.79333
GEMS56	.	.	G	-	C	A	T	-0.987557	.	.	.	.	.	.	.	.	.	.	.	.	.	.	.	.	.	.	.	.	.	9.43926	8.31291	4.98606	27.3278	186.341	.	.	.	.
GEMS57	.	.	G	G	C	A	T	.	.	.	7.22487	3.651	6.26692	28.107	3.94583	25.181	0.512917	4.83899	1.89296	4.14236	17.648	6.36319	7.04716	2.87477	4.53583	2.91924	4.97553	11.8644	143.992	9.84549	8.39511	4.92986	26.2471	186.781	.	.	.	.
GEMS58	.	.	G	G	-	-	T	1.24082	13.7433	64.0593	7.63837	3.88852	6.75701	26.7873	4.18522	9.58233	1.79144	5.68554	0.605509	4.30863	16.5997	5.54897	6.66166	3.37574	2.91544	3.18401	4.96137	11.0448	125.522	9.44425	8.73371	4.51498	22.6208	178.455	89.5	53.5333	9.94667	8.44333
GEMS59	.	.	A	G	C	A	T	0.539309	.	.	.	.	.	.	.	.	.	.	.	.	.	.	.	.	.	.	.	.	.	9.11237	8.8919	4.93753	24.2309	173.478	.	.	.	.
GEMS6	.	-	G	G	C	A	T	-0.611663	14.8753	65.5023	7.52381	3.42819	5.80387	27.3134	4.35161	10.0131	2.26812	5.11331	2.94389	3.65219	15.7736	4.84053	5.6051	2.9817	2.19668	2.99365	5.07373	10.3817	122.258	9.17784	8.50209	4.71216	24.2728	188.144	121	72.1	12.9333	11.9
GEMS60	.	.	A	-	C	-	T	-0.492618	.	.	7.13165	2.95717	5.56674	22.5361	3.30857	19.6503	2.19674	5.65454	3.29998	3.40973	13.9984	4.12557	5.16835	2.39892	2.67509	2.19279	3.55624	8.34113	118.168	9.83067	8.33131	4.75063	21.6736	174.195	.	.	.	.
GEMS61	.	-	G	-	C	A	T	-1.15697	.	.	8.27709	3.84448	6.90884	30.0035	4.3487	27.7307	0.913883	5.98051	2.11273	4.80024	19.1554	5.95523	6.85922	3.2823	4.43529	3.41044	5.41511	11.6632	155.097	9.95849	7.78107	4.56049	19.5902	181.834	166.333	73.8333	13.1	11.8667
GEMS62	.	.	G	G	C	A	T	-1.48107	.	.	9.69336	4.33025	7.94084	34.8506	4.4326	32.924	0.825156	6.60781	2.0693	5.49002	22.5981	6.67548	7.97595	3.51749	3.47161	3.97737	5.91684	13.0705	176.367	8.68534	7.51983	4.38097	18.2503	170.812	.	.	.	.
GEMS63	.	.	G	-	C	A	T	-1.64222	.	.	7.66445	3.74826	6.74521	26.2016	4.40144	9.06425	2.31947	5.39241	2.53547	4.34661	15.8242	5.69692	6.1215	3.53817	4.68341	3.07361	5.37481	11.3975	128.129	10.2551	7.71989	4.36352	21.7675	192.465	.	.	.	.
GEMS64	.	.	G	-	C	A	-	-0.28655	.	.	.	.	.	.	.	.	.	.	.	.	.	.	.	.	.	.	.	.	.	10.8413	8.31449	4.56241	21.8802	193.877	.	.	.	.
GEMS65	.	-	G	G	C	A	T	-0.126348	13.2547	65.9807	8.10928	3.78927	6.72601	28.6062	4.18221	10.1655	1.97668	5.25557	2.03225	4.28354	17.6284	5.61965	7.17893	3.32246	2.41105	2.96509	5.45701	11.4825	131.192	9.65566	7.61986	4.59927	21.9062	194.183	143	63.9667	11.9667	9.81667
GEMS66	.	.	G	G	-	-	-	-0.454517	12.6163	67.0647	.	.	.	.	.	.	.	.	.	.	.	.	.	.	.	.	.	.	.	8.96746	7.3612	4.84792	21.8514	183.286	100.3	53.7667	9.95667	9.15333
GEMS9	.	.	G	G	-	A	-	0.547203	.	.	6.97465	3.36067	5.40942	21.9531	3.80033	20.7178	0.760035	4.98229	1.3681	3.50959	13.2691	4.38602	4.71285	3.25807	2.03296	2.9255	4.42799	8.38646	116.235	9.64865	8.28908	4.37867	21.1965	186.37	.	.	.	.
GY1007	temperate	.	G	T	G	T	C	0.174576	.	.	.	.	.	.	.	.	.	.	.	.	.	.	.	.	.	.	.	.	.	8.88399	7.33495	4.59214	18.5059	178.461	.	.	.	.
GY1032	temperate	.	G	T	G	T	C	-0.322225	.	.	10.8271	4.77741	8.35206	36.419	5.28472	36.9429	0.929638	7.56773	2.22471	5.88666	25.0806	7.36431	8.81524	3.99786	3.41102	3.87561	6.13814	13.7321	191.627	8.84163	8.0129	4.93981	17.4613	172.141	.	.	.	.
GY220	temperate	.	G	T	G	T	C	.	13.7863	65.6863	9.98059	4.5344	7.5041	32.2418	5.53878	12.0853	2.77908	7.1649	3.78389	5.67885	20.5963	7.38758	7.65025	4.30886	3.15764	3.95277	6.9031	13.8204	159.069	9.27921	8.09157	4.05145	19.1093	178.001	91.1	77.7667	9.54667	8.4
GY237	temperate	.	G	-	C	A	T	.	14.3317	67.3983	11.1188	4.77581	8.85114	35.2522	5.71316	12.6787	2.59862	7.4368	3.30477	5.55099	21.5473	7.21503	8.07438	4.5246	2.58256	4.27097	7.61499	13.3952	166.506	8.96249	7.71932	4.90587	19.6767	173.016	143	67.6333	7.45667	7.45667
GY246	temperate	.	G	G	-	A	T	.	13.16	67.7013	.	.	.	.	.	.	.	.	.	.	.	.	.	.	.	.	.	.	.	10.0976	7.71912	4.55376	22.3731	184.14	116.667	102.833	11.3667	10.3333
GY386	temperate	.	G	T	G	T	C	1.54526	.	.	10.6593	4.59945	7.08248	35.5816	5.93906	13.1185	2.91298	7.39102	3.92143	4.80082	20.0095	6.47833	6.91156	4.38474	2.47098	4.29266	7.67884	13.3909	161.624	9.35228	8.60588	4.84984	25.0174	184.807	.	.	.	.
GY386B	.	.	G	T	G	T	C	.	13.1607	66.2202	11.0885	4.92353	8.5921	36.0028	6.01194	36.6567	1.53809	8.31659	3.68169	5.43087	21.6891	7.02131	7.2629	4.41067	3.84955	4.26603	7.52246	13.4487	191.714	9.00805	8.16772	4.74319	23.4763	185.414	137.667	108.9	11.8667	10.0167
GY462	temperate	-	G	G	C	A	T	0.119485	14.4747	64.3453	10.5072	4.94458	7.266	38.31	5.88912	13.8225	3.34859	7.63079	3.52055	5.11917	21.7853	6.57683	7.06792	4.19229	3.23243	4.50979	7.46679	13.9935	169.183	8.55155	8.09108	5.37903	22.4533	176.43	148.333	62.5667	10.8	9.20333
GY798	temperate	.	G	-	-	-	T	-0.037472	.	.	.	.	.	.	.	.	.	.	.	.	.	.	.	.	.	.	.	.	.	8.59829	7.22218	4.83783	20.8636	185.059	.	.	.	.
GY923	temperate	6	G	T	G	T	C	0.96561	13.603	66.347	.	.	.	.	.	.	.	.	.	.	.	.	.	.	.	.	.	.	.	9.00183	6.94401	4.41547	15.8729	161.119	131	86.5333	9.9	9.63667
H127	.	.	G	T	G	T	C	.	.	.	.	.	.	.	.	.	.	.	.	.	.	.	.	.	.	.	.	.	.	.	.	.	.	.	.	.	.	.
H21	temperate	.	G	T	G	T	C	.	.	.	.	.	.	.	.	.	.	.	.	.	.	.	.	.	.	.	.	.	.	.	.	.	16.7208	184.14	.	.	.	.
HAI1134	temperate	.	G	-	-	-	-	.	.	.	.	.	.	.	.	.	.	.	.	.	.	.	.	.	.	.	.	.	.	.	.	.	20.221	184.14	.	.	.	.
HAI268	temperate	.	G	T	G	T	-	.	.	.	.	.	.	.	.	.	.	.	.	.	.	.	.	.	.	.	.	.	.	.	.	.	18.7361	184.14	.	.	.	.
HB	temperate	.	G	T	G	T	C	.	14.6683	67.355	8.34019	3.60821	6.40831	29.0051	3.56021	29.0935	0.643697	5.94114	1.40299	4.63108	19.7331	5.35322	6.71219	2.92329	2.82196	2.80152	4.03276	10.6542	147.667	8.54398	8.61733	4.51038	19.6553	185.286	112.967	57.7	13.0667	11.7
HSBN	temperate	.	G	T	G	T	C	.	.	.	6.99461	3.04585	5.17196	22.9597	3.58753	20.6423	0.49126	4.50206	1.7559	3.47748	13.4035	4.83176	5.45894	2.83248	2.98363	2.6863	4.93003	9.4764	119.232	7.90141	7.9741	4.57304	17.4964	172.676	.	.	.	.
HTH-17	temperate	.	G	T	G	T	C	-1.03294	.	.	.	.	.	.	.	.	.	.	.	.	.	.	.	.	.	.	.	.	.	8.63594	8.28538	5.5119	23.5584	174.973	.	.	.	.
HU803	temperate	.	G	-	C	A	T	.	.	.	9.63541	4.37997	7.44022	31.794	5.04101	30.8731	0.912329	6.63332	1.80884	5.23219	20.4533	6.69569	7.39038	3.99391	2.69944	3.9636	6.63608	13.3558	168.939	9.51005	8.7693	5.4988	26.0116	163.291	.	.	.	.
HUA83-2	temperate	.	G	T	G	T	C	0.477295	.	.	8.042	3.95404	6.73364	29.6519	4.30702	10.4892	2.48588	5.95897	2.17405	4.44967	18.6449	5.22938	7.09891	3.00585	2.54648	3.70176	5.25251	12.764	136.49	8.23235	8.12793	4.86409	19.4489	190.29	.	.	.	.
HUANGC	temperate	.	A	G	C	A	T	.	.	.	.	.	.	.	.	.	.	.	.	.	.	.	.	.	.	.	.	.	.	10.4835	7.89251	5.74078	24.9436	171.211	.	.	.	.
HYS	temperate	.	G	T	G	T	C	-0.279461	.	.	7.27179	3.26735	5.64682	24.7432	3.76077	8.52391	1.74658	4.97887	3.27422	3.90119	15.3919	5.04766	5.92356	3.04283	2.33637	2.77316	4.74045	9.45958	115.83	7.8948	8.0561	4.52195	17.0778	185.326	.	.	.	.
HZS	temperate	.	G	T	G	T	C	-0.0306565	.	.	.	.	.	.	.	.	.	.	.	.	.	.	.	.	.	.	.	.	.	7.80013	8.87023	5.0075	18.713	181.745	.	.	.	.
IRF291	temperate	.	G	-	C	A	T	.	.	.	6.30537	3.23007	5.0875	20.9446	4.07599	19.4441	0.768665	4.75341	1.64454	3.27043	12.5313	3.82159	4.54623	3.05848	1.58018	3.19006	4.31903	9.4617	112.033	9.51753	8.28022	4.63619	21.7404	178.975	110.333	57.0333	12.8	11.9333
IRF314	temperate	-	G	-	C	-	T	0.832917	11.768	69.9552	6.98028	3.35392	5.14846	23.6922	4.30505	8.64006	2.38302	4.92141	3.10524	3.43338	13.6864	4.74014	4.97181	2.93206	1.99239	3.09447	5.14243	10.0378	112.56	9.57094	8.2982	4.89221	23.0441	182.52	118.333	69.6333	8.64	7.35
J4112	temperate	-	G	-	C	A	T	-0.923056	11.56	68.8722	6.56665	3.35993	5.59202	24.4161	3.90376	8.67777	1.97403	4.54124	2.89164	3.07361	13.6004	4.30851	4.76132	2.74379	2.06642	2.60958	4.02803	10.4397	109.555	9.53902	8.94723	4.6338	25.1487	185.583	118.233	67.8333	9.60667	9.60667
JH59	temperate	-	A	-	-	-	T	0.293655	11.9057	68	7.27912	3.25563	5.49863	22.4758	3.74539	22.1473	0.531738	4.5461	1.60381	3.56343	14.3709	4.88198	5.30108	2.96351	2.27294	2.61376	4.49766	9.26742	120.816	10.0969	8.21331	4.69178	22.5115	182.448	113	81.6667	12.1333	10.1767
JH96C	temperate	-	G	-	C	A	T	0.7401	12.948	66.6598	8.51054	4.19708	6.9325	30.1703	4.451	28.1906	0.981815	6.2345	1.78104	4.48758	19.4136	6.00627	6.85619	3.39444	3.08848	3.85623	5.25942	12.5871	156.399	9.85889	8.49958	4.91	25.477	187.89	117.667	59.1667	10.28	9.48333
JI53	temperate	.	G	-	C	A	T	.	12.105	69.7048	7.08979	3.31254	5.4924	22.5903	4.17063	18.1684	0.688941	4.4018	2.65877	3.19889	12.3837	5.0424	4.67024	3.16466	3.04903	2.61783	4.9479	9.06749	116.716	9.66132	8.79125	4.91624	25.5481	171.498	117.333	83.3333	10.2667	10.2667
JI63	temperate	.	G	T	G	T	C	-1.38595	13.0267	69.0717	7.48697	3.40593	5.70307	24.4436	3.43733	24.7678	0.502167	5.08383	1.3911	3.95243	16.6309	4.58737	5.84117	2.93314	2.24871	2.63749	3.7589	9.4356	128.248	8.68536	8.03006	4.60421	19.6333	185.351	0	0	0	0
JI842	temperate	.	G	T	G	T	C	-0.785663	.	.	.	.	.	.	.	.	.	.	.	.	.	.	.	.	.	.	.	.	.	9.53457	8.63036	5.02928	22.7152	172.132	.	.	.	.
JI846	temperate	.	G	T	G	T	C	-1.08056	11.523	67.1448	6.45166	3.0134	4.73405	20.2121	3.4367	6.9046	1.71964	4.52926	2.03541	3.63192	12.6972	4.55057	5.14989	2.79902	2.14492	2.45597	4.09103	9.54344	100.101	9.90821	8.52786	5.25868	25.2421	183.283	69.4	47.0333	8.33667	7.82667
JI853	temperate	6	G	T	G	T	C	0.0852468	13.9307	65.3838	9.02752	4.04335	7.23688	31.6728	4.19777	11.7902	2.05378	6.12127	2.28844	4.65508	20.2762	6.31144	7.47376	3.06951	3.36012	3.01957	5.12076	12.6797	144.398	8.6074	9.03958	5.14585	24.1548	178.705	120	50.2667	12.1	10.5667
JIAO51	temperate	.	G	T	G	T	C	0.82332	.	.	8.27996	3.79632	6.67129	27.7867	4.35311	26.6503	0.789229	6.14529	2.5469	4.31393	16.8568	4.98571	5.69529	3.41188	3.48016	3.31437	5.39536	10.1976	144.67	7.85998	8.05277	4.78562	16.8041	163.306	.	.	.	.
JING24	.	.	G	-	-	A	T	.	.	.	.	.	.	.	.	.	.	.	.	.	.	.	.	.	.	.	.	.	.	.	.	.	.	.	.	.	.	.
JY01	temperate	.	G	T	G	T	C	0.38019	11.7107	65.3953	7.04726	3.49639	5.46371	25.1506	3.91166	8.95457	2.00165	5.36393	1.8981	4.32727	15.8523	5.17167	5.96458	2.93278	2.1294	3.61595	4.95016	11.3741	119.606	10.2802	9.64123	4.79696	28.3707	183.283	101.667	53.1333	12.3	9.82667
K10	temperate	-	G	G	-	-	-	-0.133217	10.7623	71.59	.	.	.	.	.	.	.	.	.	.	.	.	.	.	.	.	.	.	.	9.18065	8.47592	4.87463	22.0456	172.122	110.333	58.9333	8.79667	7.25
K12	temperate	-	G	G	C	A	T	0.140092	13.269	69.173	8.59856	4.0053	7.18037	30.1375	4.22448	10.5354	2.13015	6.14804	2.96701	4.81849	18.7275	6.00223	6.93665	3.25742	3.09694	3.4194	5.09738	12.1038	139.386	8.09462	8.21948	5.3717	20.9954	182.657	109.667	53.4333	12.0333	11.4
K14	temperate	.	G	G	C	A	T	1.05645	.	.	.	.	.	.	.	.	.	.	.	.	.	.	.	.	.	.	.	.	.	8.70943	7.97351	5.77622	23.0694	169.336	.	.	.	.
K22	temperate	-	G	G	C	A	T	0.037472	10.809	69.3077	6.92291	3.18661	5.57417	25.2508	3.80377	22.684	0.512941	4.83874	1.75625	3.88613	15.4377	5.74485	6.06296	2.85189	4.52919	3.12157	5.53883	10.149	131.852	9.41664	8.35073	5.20155	24.5079	184.376	91.6	63.6667	13.7667	11.8667
L3180	.	.	G	G	-	-	T	-1.00999	.	.	6.86613	3.2992	5.55754	23.6466	4.04585	23.4495	0.853395	5.0531	1.82086	3.5151	14.787	4.90144	5.26371	3.01202	2.65035	2.87552	4.65945	9.53247	125.789	9.63329	8.336	5.2663	24.8896	183.563	.	.	.	.
LG001	temperate	.	A	G	C	A	T	-0.563096	.	.	7.63476	3.27085	5.00288	22.0889	3.80846	8.06867	1.68428	4.55135	2.79387	3.35726	13.1219	4.44947	5.40498	3.1043	2.48247	2.42389	4.66534	9.16967	107.083	8.76936	8.46037	4.75099	22.5222	195.382	.	.	.	.
LIAO138	temperate	.	G	G	C	A	T	-0.678772	12.2827	67.3178	6.97356	3.17644	5.47019	23.624	4.26222	8.28753	2.26004	4.87053	3.06024	3.53374	14.1042	4.91541	5.72262	3.55124	3.02053	2.82126	5.36782	10.4429	115.464	10.2588	9.15463	4.58099	25.4826	182.605	176	152	12.8	12.1333
LIAO159	temperate	-	G	G	C	A	T	-2.24988	13.3013	68.0877	8.8831	4.07971	7.00742	32.9923	4.41397	11.9131	2.369	6.42175	2.55049	5.33837	21.1496	6.86044	7.47005	3.12997	3.73605	3.4381	5.76822	13.3285	150.85	9.68557	8.36427	5.46264	27.7423	183.112	94.3	72.6667	12.4	11.5333
LIAO5114	temperate	-	G	-	C	A	T	0.00340575	13.746	66.7652	7.06498	3.33544	5.82581	26.238	3.83502	24.0043	0.558196	4.74666	2.86132	3.81628	16.0601	5.62813	6.24525	2.87221	3.24728	3.03579	4.99961	10.7113	135.086	9.18716	7.70273	4.63704	18.9065	188.397	118	74.9333	12.6667	11.3
LIAO5262	temperate	.	A	G	-	A	T	0.794971	.	.	5.65583	2.82616	4.74152	19.4153	3.66828	21.6111	1.26568	5.18576	2.90762	2.99733	11.699	4.17445	4.12507	2.43514	2.59792	2.44565	3.80793	7.86414	109.424	10.7535	8.67113	5.13494	28.1465	177.074	.	.	.	.
LIAO5263	temperate	-	A	-	C	-	T	1.66904	12.2033	68.3927	6.81459	3.22558	5.68192	24.2265	3.63961	21.9887	0.472077	4.46522	2.15836	3.71941	15.1057	5.63346	5.89386	2.86519	4.12612	2.80533	5.09138	9.59133	127.504	9.64517	7.95655	4.20729	20.3461	176.095	104.333	85.3	11.0667	10.4333
LK11	temperate	-	G	G	C	A	T	-2.99802	14.1053	67.7953	7.29814	3.33324	6.02965	27.3517	3.60037	25.5307	0.56	5.13394	1.90116	4.27225	17.5783	5.87666	6.61561	2.46695	3.78644	3.08701	4.73176	11.8165	140.97	8.41918	8.02848	5.27168	23.3549	183.392	106.667	79.4	10.0667	10.0667
LV28	temperate	6	G	T	G	T	C	0.0647544	15.1533	65.546	9.22482	4.24062	7.69476	31.3355	4.85828	11.1803	2.02613	6.36198	3.36657	4.90414	19.3043	6.34346	7.44571	3.85459	2.70418	3.53793	6.35441	13.3841	148.122	9.55217	7.3344	4.53376	18.0213	178.852	118.667	69.2	9.90333	9.36333
LX9801	temperate	.	G	T	G	T	C	1.30195	.	.	9.17164	4.10786	7.00216	31.2511	4.15449	11.4996	2.14838	6.44164	3.19515	4.90166	20.0923	6.01232	7.53499	3.46911	3.55293	3.14456	5.51012	12.3992	145.589	8.59475	9.58774	5.05829	20.3609	178.81	.	.	.	.
LXN	temperate	6	G	T	G	T	C	-0.872103	12.8953	67.2409	7.41786	3.82276	6.40362	25.7653	4.30878	24.8653	0.779204	5.50839	1.95318	4.00668	15.9805	4.92289	5.92102	3.6199	3.47421	3.53214	5.35115	11.7621	139.395	9.32936	9.10988	4.95906	26.3949	187.482	94.6	58.3	9.61	8.76333
LY	temperate	.	G	T	G	T	C	.	.	.	9.74225	4.60255	7.46869	31.3907	5.23029	30.4426	0.936964	6.57654	2.45352	5.00225	19.8873	6.14114	7.32301	4.52938	2.64192	3.86199	6.80987	11.6342	166.675	8.76818	8.8829	5.64772	27.9219	165.001	.	.	.	.
LY042	temperate	.	G	T	G	T	C	-1.56814	.	.	6.87717	3.37843	5.46774	25.4794	3.98522	8.64572	2.29957	5.03953	2.11729	3.83089	15.446	4.7509	5.98758	2.73942	2.87969	3.22766	4.95241	11.5493	118.654	8.83903	8.63285	5.43727	25.9966	180.48	127	95.8	11.3667	10.5
M153	temperate	-	G	G	C	A	T	0.372878	13.75	65.9249	7.6535	3.43139	5.81449	23.6683	4.26138	7.86161	2.21581	5.14661	1.99425	3.85562	13.6965	4.70642	5.47169	3.7483	2.39512	3.16749	6.18492	10.8824	116.156	10.321	9.01119	5.46603	25.2143	167.888	102.667	63.2	14.7333	13.4
M165	temperate	.	G	G	C	A	T	.	.	.	9.24629	4.29635	7.4999	32.2857	5.30166	31.8459	1.26857	7.41191	2.80866	5.03901	19.6915	6.86489	6.81167	3.90341	4.3742	4.26925	6.7833	12.4551	172.157	9.61239	8.35817	5.21985	27.0951	180.304	.	.	.	.
M97	temperate	.	G	T	G	T	C	-0.300774	.	.	7.50671	3.49524	5.74752	24.2699	4.43926	24.5395	1.14279	5.98027	1.82567	3.97667	15.2037	4.87519	5.35988	3.37845	3.06203	3.26638	4.82264	9.85477	132.746	10.5288	8.9994	4.74651	28.0656	183.868	.	.	.	.
MN	temperate	.	G	T	G	T	C	.	.	.	8.00948	3.94469	7.00717	30.2984	4.00721	22.3484	2.30184	6.26986	3.74279	4.41634	18.8891	5.94321	6.69514	3.00365	3.22784	3.58286	4.94521	11.543	150.176	8.51378	8.27014	4.73028	20.7338	184.191	120.667	101.5	11.8	10.4333
MO113	temperate	-	A	G	C	A	T	-1.40398	13.2447	66.9093	.	.	.	.	.	.	.	.	.	.	.	.	.	.	.	.	.	.	.	8.76583	7.97438	4.58552	18.3321	184.945	133.333	66.5333	12.1333	11.5667
MO17	temperate	-	A	G	C	A	T	0.776422	13.0413	67.436	8.54395	4.54668	6.59366	29.1604	4.41729	10.13	1.86418	5.87579	1.50618	4.3856	17.9531	5.10362	7.07485	3.97141	4.43229	3.54094	6.15887	11.8488	137.108	9.73291	8.85899	4.55735	23.4287	173.586	112.167	55.0667	12.8667	10.2333
NAN21-3	subtropical	.	A	G	C	A	T	-0.174576	14.8537	66.2676	9.07023	4.07508	7.60203	34.8646	4.56195	12.3163	2.29912	6.1532	3.26368	4.88141	21.3628	6.57203	7.95355	3.23713	4.05148	3.24529	6.10355	12.966	154.579	9.65443	8.88871	4.50157	24.3495	184.441	115	68.3667	13.2333	12.2667
NMJT	temperate	.	G	T	G	T	C	.	.	.	7.80188	3.6	5.9069	26.9843	4.02941	8.96834	2.09648	5.35868	1.7716	3.86768	15.6376	4.69697	5.92492	3.17909	2.5986	3.22994	5.27274	10.5683	121.493	7.65332	7.42906	4.38402	17.0834	178.119	.	.	.	.
P138	.	.	G	G	-	-	T	.	.	.	6.99346	3.49549	5.47632	22.9173	3.85791	8.30873	1.62018	5.08283	1.36544	3.69379	13.9878	5.10114	5.70554	3.38368	2.51765	2.90164	5.83039	9.7192	111.958	8.87789	8.47956	4.90987	21.1982	178.933	.	.	.	.
P178	subtropical	.	G	G	C	A	T	1.13077	.	.	6.72592	3.29196	5.16262	22.7991	3.94267	8.54325	1.74928	4.90549	2.48257	3.6706	14.4499	5.3058	5.55904	2.92856	3.43428	2.65972	5.5102	10.6348	113.756	8.6183	7.88028	5.14584	21.685	182.738	.	.	.	.
P6WC	.	.	G	G	C	A	T	.	.	.	.	.	.	.	.	.	.	.	.	.	.	.	.	.	.	.	.	.	.	.	.	.	.	.	.	.	.	.
PH4VC	.	.	G	-	C	A	T	.	.	.	.	.	.	.	.	.	.	.	.	.	.	.	.	.	.	.	.	.	.	.	.	.	.	.	.	.	.	.
Q1261	temperate	.	G	G	C	A	T	-0.446978	.	.	8.67386	4.02288	7.51366	32.0801	4.33717	30.5719	0.864688	6.14851	2.58786	5.0047	20.4161	6.54943	7.33625	3.21949	4.06249	3.52154	5.79903	12.073	164.783	9.19304	8.82498	4.81179	22.7437	187.69	.	.	.	.
QI205	temperate	-	A	G	C	-	T	0.644854	10.9317	69.504	.	.	.	.	.	.	.	.	.	.	.	.	.	.	.	.	.	.	.	8.97391	7.27592	4.92785	18.645	181.29	109	75.3333	13.6	12.4333
QI319	subtropical	.	G	G	C	A	T	.	10.9557	67.1997	7.68868	3.51122	5.61028	23.7901	4.18626	9.07322	1.74144	5.08851	1.8119	3.90047	14.9129	5.51129	5.9455	3.36636	5.03663	2.8357	5.90558	10.2453	120.161	9.32671	8.80376	4.91702	23.2136	178.696	140	80.2667	11.1667	9.83
QTHHSBTS	temperate	.	G	T	G	T	C	.	.	.	.	.	.	.	.	.	.	.	.	.	.	.	.	.	.	.	.	.	.	6.88012	6.96288	4.91706	13.8258	175.216	.	.	.	.
R08	temperate	.	A	G	C	A	T	.	12.4407	68.5359	7.08761	3.57988	5.96199	24.5686	3.90178	23.4756	0.678521	5.15719	1.49472	3.84408	15.6576	5.08525	5.77249	3.25722	2.47445	3.00138	4.40956	10.1097	129.518	10.5861	7.76852	4.25567	22.7024	185.437	0	0	0	0
R15	temperate	.	G	-	-	-	T	1.28621	.	.	7.20188	3.37312	5.55732	26.0716	3.64494	23.2619	0.507783	5.1393	1.61542	3.91551	16.0395	4.94608	6.10357	2.80193	3.36828	3.20975	4.85678	11.5723	133.187	8.65864	7.90829	4.77906	19.4182	192.498	.	.	.	.
R15X1141	temperate	.	A	G	C	-	T	-0.216235	.	.	7.9326	3.83232	6.41588	28.1717	4.87311	25.4667	0.692452	5.95378	2.04486	4.05547	15.857	5.50096	6.62613	3.80258	3.99258	3.85605	7.04188	12.9852	149.101	9.01611	7.60931	4.53537	20.0864	191.245	.	.	.	.
RY684	temperate	.	G	T	G	T	C	.	15.6823	62.8125	9.6278	4.57913	7.79173	33.2032	4.92299	32.3761	0.959744	6.77811	2.26749	5.13303	21.6142	7.21783	7.92	3.8645	2.65398	3.63441	6.83535	13.2042	174.584	9.43127	7.24761	4.87843	19.8444	175.679	133.333	75.5333	11.0333	11.0333
RY697	temperate	.	G	-	C	A	T	.	.	.	.	.	.	.	.	.	.	.	.	.	.	.	.	.	.	.	.	.	.	8.90242	7.16822	4.38406	17.1715	177.023	.	.	.	.
RY713	temperate	.	G	G	C	A	T	1.52317	.	.	.	.	.	.	.	.	.	.	.	.	.	.	.	.	.	.	.	.	.	10.1809	7.57453	4.86699	21.9176	173.344	.	.	.	.
RY729	temperate	.	G	T	G	T	C	-0.595319	.	.	9.21214	4.5626	8.12689	32.7758	4.75571	31.3666	0.957664	6.68999	3.89237	5.12621	21.6127	7.73956	7.93786	3.89768	3.92156	3.50579	6.02287	12.4296	174.534	9.46065	7.5241	4.09618	18.5422	189.821	.	.	.	.
RY732	temperate	.	G	G	C	A	T	.	13.8527	66.5957	10.6904	4.6418	8.19323	35.4724	5.24153	33.0617	0.754167	6.78606	2.26434	5.18944	22.5261	7.45491	8.84628	4.14299	3.67015	3.84685	7.00833	14.315	184.106	7.97351	6.41199	4.9135	14.7751	178.287	108.667	74.2667	10.7333	9.69
RY737	temperate	.	G	-	C	A	T	.	14.3977	69.4613	10.1226	4.72427	8.27003	38.3851	5.18194	13.2794	2.64813	6.92038	3.13782	5.1524	22.8324	6.54618	7.92153	3.59035	2.52816	4.00819	6.02889	14.0046	165.282	8.71927	8.20631	5.68234	21.0727	169.411	99.3333	65.7667	12.0667	11.9
S22	temperate	.	G	G	C	A	T	0.767247	.	.	.	.	.	.	.	.	.	.	.	.	.	.	.	.	.	.	.	.	.	8.30667	9.38944	5.89391	27.517	180.428	.	.	.	.
S37	tropical	.	G	T	G	T	C	-0.0784124	.	.	8.23644	3.7078	5.99257	24.6202	4.58368	8.99633	2.18545	5.44618	2.20285	3.66635	13.7773	4.65106	5.31523	3.7726	3.34108	3.1642	6.1777	11.3326	121.17	8.34296	8.21079	5.85179	22.3186	192.234	.	.	.	.
SC55	tropical	.	G	T	G	T	C	-1.19784	.	.	.	.	.	.	.	.	.	.	.	.	.	.	.	.	.	.	.	.	.	9.75924	7.28111	4.4836	18.8196	186.03	.	.	.	.
SHEN135	temperate	.	G	T	G	T	C	.	11.9003	70.0617	.	.	.	.	.	.	.	.	.	.	.	.	.	.	.	.	.	.	.	8.81737	7.4444	4.75727	19.9199	184.14	122.667	66.7667	8.65	7.95667
SHEN137	subtropical	.	G	-	C	A	T	.	12.2733	67.691	7.70804	3.65357	6.39986	26.825	4.05	8.89966	2.01365	5.19187	2.26459	3.77913	15.5465	5.24706	6.16692	3.31242	2.45375	2.90379	5.72708	10.04	122.183	9.74356	8.95993	5.04866	23.318	181.158	125.333	69.0667	11.5667	10.6
SHEN5003	temperate	.	G	-	C	A	T	-0.38019	.	.	.	.	.	.	.	.	.	.	.	.	.	.	.	.	.	.	.	.	.	9.63117	7.60234	4.59601	17.9545	161.895	.	.	.	.
SI273	temperate	.	G	G	C	A	T	-0.477295	16.242	66.775	7.1113	3.28958	5.85473	26.2331	3.93008	9.02045	1.89688	4.63908	2.25053	3.34694	14.2419	4.06857	5.12942	2.86308	2.43717	2.60668	4.37204	10.2126	113.504	9.60393	8.33794	4.43657	22.8025	191.609	104.933	48.1333	10.01	9.03333
SI434	temperate	.	G	G	-	-	T	-0.731172	.	.	.	.	.	.	.	.	.	.	.	.	.	.	.	.	.	.	.	.	.	8.68906	8.98651	4.91031	20.8998	184.14	.	.	.	.
SI444	temperate	.	G	-	-	A	T	.	13.427	68.4861	9.19993	3.93026	7.71402	33.6614	4.04778	31.61	0.864659	6.36763	2.23815	5.00096	21.9096	6.00476	7.56839	2.87478	3.32417	3.69666	5.1964	11.8083	167.018	8.9984	8.79829	4.97311	22.0772	165.943	111.667	74.3667	12.3333	10.2133
SI446	temperate	-	G	G	C	A	T	-0.95481	14.0283	64.5417	8.103	3.98494	7.36622	27.0126	5.04474	30.099	1.2609	6.50213	2.97186	4.38191	17.8725	6.90252	7.33535	3.31361	4.19554	3.39168	4.72987	10.53	154.998	9.3809	7.31563	4.61523	18.2519	174.883	133	74.0667	13.2	11.3333
SK	.	.	G	G	C	A	T	.	.	.	.	.	.	.	.	.	.	.	.	.	.	.	.	.	.	.	.	.	.	7.54901	5.12883	4.26905	11.5782	191.069	.	.	.	.
SW92E114	temperate	.	G	T	G	T	C	0.912676	.	.	8.90315	3.27878	4.9272	18.6736	5.02776	17.4469	0.658336	5.10935	1.31642	3.28759	9.73147	4.72733	4.92841	4.61672	3.33858	3.78632	8.01543	10.5456	118.319	8.52156	8.45351	4.71351	22.4473	187.418	.	.	.	.
SY1032	temperate	-	G	G	C	A	T	0.265323	12.0297	69.7763	9.79122	4.48585	6.71826	36.3336	5.50186	13.0234	3.02881	6.77493	3.92475	4.61784	21.3949	6.62409	7.62356	3.72388	4.15527	3.5064	6.38754	12.8282	160.444	8.10282	6.45772	5.01602	19.4548	188.091	109.667	60.2667	9.39	8.19
SY1035	temperate	6	G	T	G	T	C	-1.09286	15.9463	61.3253	10.3006	5.13556	8.52054	39.8485	5.58299	14.0109	2.8792	7.35199	3.05287	5.4432	23.3013	6.89523	8.27588	3.88189	3.02117	4.38694	6.45813	15.3746	173.721	9.94509	7.15831	4.82645	21.6636	172.185	92.1667	66.5667	11.6333	10.2133
SY1039	temperate	.	G	-	C	A	T	-1.14377	17.9693	61.3368	10.8063	4.47263	7.28725	34.4676	4.78837	12.7998	2.2157	7.22512	2.84592	5.73476	22.7691	7.21384	8.6111	3.83819	3.21203	3.58847	6.69289	15.0158	163.585	8.83728	7.82672	5.16263	21.445	183.739	81.1	64.4	10.5667	9.68
SY1052	temperate	-	A	-	-	A	T	-0.140092	14.7857	65.0015	9.61203	4.8857	7.58807	33.1783	5.6384	32.6996	1.23372	7.48078	3.09348	5.14091	21.1012	6.97457	7.2773	4.66642	3.04891	4.36185	7.19529	15.0193	180.196	9.75694	8.21828	5.02101	25.3928	187.858	109.433	88.5	12.2667	12.2667
SY1077	temperate	.	G	G	C	A	T	.	14.816	65.849	8.57563	4.1881	7.20357	30.0692	4.50948	24.345	2.6615	7.07429	4.48381	4.70421	19.5994	6.82655	7.05567	3.63903	2.61328	3.30079	5.97631	11.1096	157.935	9.51286	6.85774	4.30894	18.4007	190.638	111.333	88.2667	10.8333	9.55333
SY1128	temperate	.	G	T	G	T	C	-1.75767	.	.	9.43806	4.27736	7.07385	30.4045	5.484	11.4521	3.06605	6.41418	3.54671	4.86427	18.8189	6.64135	7.39432	4.3401	2.76059	3.98477	6.99103	12.8955	149.848	9.21218	7.77	5.49795	19.3909	179.862	.	.	.	.
SY3073	temperate	-	G	G	C	A	T	0.322225	14.599	67.7875	9.12042	4.2224	7.12831	33.8279	5.13487	12.0767	2.55927	5.92483	2.78489	4.21749	18.9639	5.88347	6.89495	3.56411	3.93118	3.22016	5.70447	13.8274	148.987	8.55533	7.46665	4.68792	19.542	188.674	150.333	70.4333	12.8667	12.7667
SY998	temperate	.	G	G	C	A	T	.	.	.	10.5505	4.91609	8.77323	33.7854	5.50752	12.1492	2.21167	7.25623	2.5588	5.6103	20.5975	7.36705	8.46327	4.75063	2.87604	3.761	7.58012	13.668	162.383	9.26802	7.53512	4.69709	18.5463	173.422	.	.	.	.
SY999	temperate	.	G	T	G	T	C	.	14.13	67.066	9.26764	4.577	7.10609	30.4292	5.34504	28.482	1.00047	6.85077	2.253	4.85179	18.2225	6.16563	7.00415	4.24687	2.8456	4.10554	6.08167	11.6321	160.467	9.1723	7.24337	4.62686	16.9652	178.279	117.333	61.6	8.51	8.03333
TIAN77	temperate	-	G	-	C	-	T	1.40398	12.1923	71.326	7.14914	3.16015	5.70953	24.9008	4.06709	22.8059	0.61954	4.60683	1.95149	3.39414	13.8989	4.6855	5.09108	2.91016	2.97618	2.6485	4.81439	9.26612	124.655	7.74295	8.07022	5.55464	20.5166	182.002	126.333	76.9333	11.0667	10.3
TIE7922	temperate	6	G	T	G	T	C	0.188425	11.3047	70.8993	6.11694	2.77231	4.8226	21.3348	3.43949	17.1322	0.438193	4.35252	1.77567	3.4185	13.1696	5.50394	5.66644	2.63796	3.98898	2.53423	4.77473	9.10448	112.984	10.7388	7.7181	4.16529	21.1059	188.872	149.667	83.6333	11.9	10.7333
TT16	temperate	.	G	T	G	T	C	.	12.2397	68.1082	7.16173	3.25139	5.12114	21.314	3.77751	7.36259	1.63774	4.59711	1.81613	3.40873	12.914	4.01999	5.06483	3.16392	3.25596	2.4158	4.26984	9.04422	103.597	10.7091	9.57995	5.0232	26.0769	164.333	126.333	92.5333	13.8	11.6
TX5	temperate	.	G	-	C	A	T	.	15.8953	63.5313	6.98005	3.25627	5.39314	23.0563	4.00418	7.93376	2.0734	4.74283	2.12413	3.43254	13.5171	4.47952	5.51998	3.38239	2.84167	2.6017	5.35801	10.1055	110.803	9.12572	8.96363	5.13053	24.664	186.37	152.833	69.9	12.5333	12.3333
TY1	temperate	6	G	T	G	T	C	-0.531448	12.0233	70.4228	7.16011	3.41545	5.82512	25.1475	3.72088	24.3515	0.749068	5.10166	2.20823	3.8632	16.1269	5.00695	5.51193	2.61766	3.89067	2.95172	4.49502	10.2385	132.382	10.5901	7.94526	4.33786	23.1615	189.766	142.333	89.6	12.0667	10.6333
TY10	temperate	.	G	T	G	T	C	.	.	.	8.42426	3.56512	6.51942	29.1923	4.21636	27.1893	0.775669	5.32182	1.91238	4.18868	17.683	5.46103	6.09165	2.92871	3.87672	3.06984	4.86008	11.0834	146.36	10.564	7.48343	4.492	24.3529	194.628	.	.	.	.
TY11	temperate	6	G	T	G	T	C	-0.230202	12.9503	67.855	7.61678	3.57121	6.19071	26.2774	3.60486	26.1524	0.915522	5.48283	1.84235	4.09581	17.1563	5.29927	6.14358	2.86846	3.23135	3.13675	4.57504	10.5241	138.685	10.325	8.39318	4.53139	24.1067	190.368	103.6	48.3	10.5333	10.2
TY2	temperate	6	G	T	G	T	C	-0.749088	11.7103	68.8985	6.14946	3.01759	5.09394	20.8452	3.60495	22.6204	1.37189	5.42138	1.8498	3.28168	13.2273	4.4267	4.59344	2.5128	3.65574	2.99439	4.04253	9.33504	118.044	10.0736	8.11347	4.77161	21.9901	185.993	141.333	62	11.1	10.4
TY3	temperate	.	G	T	G	T	C	-0.209268	11.4287	70.8929	6.78735	3.39115	5.59371	23.4056	3.84051	22.7812	0.844182	5.18499	1.44315	3.68838	14.614	4.76848	5.11073	2.83396	4.05907	3.45087	4.50401	10.2247	126.526	10.3345	7.99232	4.68999	24.5478	185.588	117	56.0667	12.1667	10.7
TY4	temperate	6	G	T	G	T	C	0.279461	13.8687	69.4192	7.56415	3.48353	5.77844	25.1709	4.19598	23.061	0.832434	5.06896	1.70178	3.70658	14.6408	4.89981	4.93821	3.02186	3.61885	3.25055	5.22396	10.6302	130.788	10.2516	8.60086	5.00543	26.1801	190.669	103.967	65.3667	12.1	9.64667
TY5	temperate	6	G	T	G	T	C	-0.272385	11.2763	70.7648	6.37261	3.02366	4.93467	22.2149	3.34623	20.1069	0.517861	4.50964	1.48451	3.42091	13.7427	4.56054	5.09527	2.5487	3.2757	3.10157	4.41398	10.2889	116.959	9.6734	7.49195	4.57714	21.3729	198.6	94.9333	66.0667	11.7333	10.0167
TY6	temperate	6	G	T	G	T	C	-1.17038	13.7267	68.7222	9.10225	3.77843	6.21453	26.3469	4.45566	28.8319	1.36886	6.5914	2.18506	4.19791	17.4401	5.34593	5.91857	3.30953	2.80986	3.25549	4.60298	11.5215	147.277	10.6741	7.5281	4.94429	24.1443	192.465	86.5333	58.2333	12.1667	10.5667
TY7	temperate	.	G	T	G	T	C	.	13.6523	65.2266	6.99812	3.10367	5.40696	24.4823	3.26552	21.729	0.386628	4.4845	1.46727	3.84808	15.5094	5.34383	5.91192	2.61478	3.48283	2.76158	4.71271	10.7004	126.209	9.95581	7.53303	4.9495	23.8393	198.932	104.667	55.5667	10.9667	10.11
TY8	temperate	.	G	T	G	T	C	.	12.699	68.6623	8.33139	3.85501	6.59245	28.2496	4.14392	27.3193	0.726198	5.7274	1.68889	4.42356	18.4416	5.53777	6.34183	3.18927	2.34274	3.15771	4.99378	11.698	146.76	10.2143	8.29599	4.20746	23.2339	189.724	101.967	57.7333	10.0933	9.55667
TY9	temperate	.	G	T	G	T	C	.	.	.	8.76329	3.91377	6.50345	27.6508	4.17356	27.2481	0.775221	5.61012	1.6453	4.44562	18.3087	5.37862	6.57344	3.40014	2.42208	3.23725	4.89443	12.096	147.04	11.1341	7.40446	4.70927	23.5608	192.008	.	.	.	.
U8112	temperate	6	G	T	G	T	C	-0.767247	12.9177	68.0093	6.58469	3.26098	5.82597	23.8723	3.53396	23.1536	0.73135	4.68956	1.7521	3.72917	15.2211	5.32523	5.43001	2.65805	3.06063	2.91002	4.35724	9.24699	125.343	9.31799	7.73767	4.67334	20.7243	189.621	136.333	72.9667	12.9667	11.3667
W138	temperate	-	A	-	C	A	T	-0.555132	13.976	66.3287	9.87993	4.11854	6.85732	30.2189	4.33574	28.3563	0.831789	6.33353	1.4302	4.6898	18.9881	5.59904	6.73357	3.32943	3.09149	3.75017	5.2171	11.7958	155.557	9.05554	9.02417	4.97647	26.0798	183.989	110.267	74.3667	12.5333	12.5
WH413	temperate	.	G	-	C	A	T	-0.372878	.	.	7.11397	3.18665	5.70807	23.8677	3.33583	23.0296	0.699124	5.12728	1.69368	3.7157	15.0524	4.52641	5.16017	2.82509	2.83807	3.02667	4.27182	9.03632	124.214	7.71495	7.75536	4.73748	17.9039	178.487	.	.	.	.
WMR	temperate	.	G	-	G	T	T	.	13.6863	65.1352	10.6656	4.7156	8.58915	41.0503	5.41134	14.2471	2.36894	6.90028	2.7322	5.16966	23.3592	6.20655	8.01921	3.33994	3.36699	3.50288	5.7198	13.5753	168.94	7.74229	7.18792	4.5569	15.0092	181.217	113.333	58.3	9.79	8.73333
WU109	temperate	6	G	T	G	T	C	0.902394	15.4433	67.032	9.44632	4.32057	7.37715	32.2578	4.75456	30.7138	0.976561	6.79803	1.94624	5.01105	20.7305	5.8339	7.40643	3.70087	2.7529	4.05431	5.48727	12.7356	166.304	8.38716	7.79521	4.87001	16.9997	166.383	96.7667	55.3333	11.9	11.6333
X1141P	temperate	.	G	T	G	T	C	.	.	.	.	.	.	.	.	.	.	.	.	.	.	.	.	.	.	.	.	.	.	.	.	.	.	.	.	.	.	.
XI502	temperate	.	G	T	G	T	C	0.0170295	12.0613	68.6777	.	.	.	.	.	.	.	.	.	.	.	.	.	.	.	.	.	.	.	9.22248	8.36612	4.38523	19.4071	166.58	153	88.3	11.3	11.2333
XUN971	temperate	-	G	-	C	A	T	-1.33442	.	.	7.08255	3.35886	5.99765	25.1169	3.76394	23.2671	0.715055	4.77011	1.6698	4.01784	15.8976	4.95638	5.60059	2.58924	3.90939	2.8953	4.34135	10.8212	130.771	10.4268	8.37363	5.45595	27.1016	185.824	88.2333	60.5667	15.0333	12.6
XZ698	temperate	.	G	G	C	-	T	1.27079	.	.	7.66238	3.3068	5.88667	26.0433	3.93066	23.9819	0.473622	5.11819	1.87236	4.02665	16.0627	5.83263	6.37108	3.12056	4.09873	3.03034	5.67273	10.3492	136.841	8.92582	7.80331	4.58284	20.8525	177.636	.	.	.	.
YAN414	temperate	.	G	-	C	A	T	.	.	.	5.95874	3.15269	5.22788	22.6593	3.69429	20.6184	0.779266	4.7323	1.76473	3.42486	13.4388	4.84327	4.53466	2.45956	2.39132	3.22956	4.10159	9.8663	116.877	9.11477	7.97802	4.43548	19.0601	176.662	.	.	.	.
YE107	temperate	.	G	G	C	-	T	.	.	.	9.35628	3.63549	5.85384	28.1331	3.96553	9.09654	1.89421	5.03354	2.36538	4.09438	16.5763	5.56512	6.71125	3.13147	3.15225	2.57205	4.575	10.46	126.172	9.08423	8.07051	4.99158	25.1197	176.443	.	.	.	.
YE478	temperate	6	G	T	G	T	C	0.804349	13.228	67.2383	7.14916	3.21165	5.51703	24.9496	3.70994	22.9686	0.532526	5.08464	1.60723	3.74801	15.351	5.73486	6.1327	2.90055	3.81491	3.25017	5.2279	11.1485	132.039	9.83662	8.8199	4.97636	24.8073	183.769	99.1	71.1	14.1667	12.5
YE488	temperate	.	G	G	C	A	T	.	.	.	.	.	.	.	.	.	.	.	.	.	.	.	.	.	.	.	.	.	.	8.8821	.	4.51271	23.3192	169.147	.	.	.	.
YE515	temperate	.	G	G	-	-	T	2.99802	.	.	9.70394	4.30712	7.59247	31.9629	4.83224	33.5082	1.36539	7.52338	3.07623	5.0221	20.6952	6.66358	7.25187	3.46368	3.8373	3.64588	5.58332	11.5312	171.566	9.05128	8.3681	4.93064	19.994	168.803	.	.	.	.
YE52106	temperate	-	G	G	C	A	T	0.417066	13.22	68.0741	7.19081	3.51584	6.13222	24.8203	4.14073	20.2319	2.53304	6.28101	4.1769	4.01988	15.822	4.94903	5.46617	2.89115	3.58194	3.1125	4.3525	10.44	133.658	9.61941	7.93256	5.14785	19.5704	170.484	114	73.4333	12.6333	10.5
YE8001	temperate	.	G	T	G	T	C	-2.1046	13.2817	66.0218	8.13716	3.79858	6.3094	27.4717	4.4436	9.49441	2.30793	5.83731	2.14394	4.22824	16.9811	4.94181	6.52353	3.34704	2.21351	3.52621	5.30364	11.0602	128.069	9.62581	8.20075	4.96555	22.0051	168.13	141.667	101.033	14.1333	13.6333
YU374	temperate	.	G	-	C	A	T	-1.3512	.	.	7.0441	3.40518	5.59957	22.6928	3.85022	23.0302	0.900245	5.26568	1.56359	3.60784	14.326	4.58558	5.40817	3.23141	2.33496	2.83368	4.17025	8.62036	122.47	9.98305	7.96074	5.05067	25.7181	182.507	.	.	.	.
YU87-1	temperate	.	G	G	C	A	T	.	.	.	.	.	.	.	.	.	.	.	.	.	.	.	.	.	.	.	.	.	.	10.032	8.8211	5.12864	29.5953	184.939	.	.	.	.
YUN46	.	.	G	T	G	T	C	.	13.8147	66.2867	.	.	.	.	.	.	.	.	.	.	.	.	.	.	.	.	.	.	.	9.23618	9.17803	4.89813	26.6157	184.14	151.667	97.7667	11.4333	10.2667
YZ15	temperate	.	G	-	C	-	T	.	.	.	.	.	.	.	.	.	.	.	.	.	.	.	.	.	.	.	.	.	.	.	.	.	23.5827	184.14	.	.	.	.
Z2018F	temperate	.	G	T	G	T	C	-0.523619	13.5633	67.4481	8.91023	4.10436	7.509	29.9571	4.61536	10.6218	2.38627	6.27323	1.9904	4.86682	18.9851	6.261	7.13814	3.57665	2.54079	3.75508	5.68786	13.1889	142.368	10.1385	8.29828	4.98219	26.7717	187.482	83.25	65.05	11.1	10.6333
ZAC546	temperate	-	A	G	-	-	T	0.230202	12.1253	70.1423	7.05637	3.62561	5.68344	25.8793	4.51328	8.92096	2.35384	5.18611	2.31136	3.43771	13.788	4.16204	4.78787	2.9843	2.31933	3.34264	4.94529	10.803	116.1	9.06218	9.12851	4.41658	19.9789	175.435	130	72.8667	13.2667	11.6333
ZB648	temperate	.	G	T	G	T	C	2.6457	.	.	7.24483	3.70167	5.05861	24.67	4.5092	8.58604	2.41123	5.39604	2.83628	3.44565	13.6677	4.45837	4.89701	3.56628	2.16323	3.56035	5.59337	10.3789	116.145	9.21314	8.20527	4.99333	24.3694	183.038	.	.	.	.
ZH68	temperate	.	G	T	G	T	C	-0.515823	.	.	.	.	.	.	.	.	.	.	.	.	.	.	.	.	.	.	.	.	.	9.38386	8.44683	4.64493	20.8406	170.458	.	.	.	.
ZHENG22	temperate	.	A	G	C	A	T	.	.	.	9.02918	4.01462	6.55104	35.1123	4.52692	12.4267	2.32322	6.12377	2.99376	4.91242	21.1507	5.98182	7.18962	3.06194	2.32678	3.31145	5.30805	11.8107	148.155	10.1187	8.36927	5.18021	21.7749	165.588	.	.	.	.
ZHENG28	temperate	.	A	-	C	A	T	1.36837	.	.	7.18906	3.45688	5.89255	26.2681	3.996	26.7474	1.04402	5.85698	2.00737	4.0446	16.5182	4.88884	5.50162	2.8526	2.15385	3.12783	5.11131	9.83568	136.493	9.53379	8.38697	5.12121	24.2777	183.138	.	.	.	.
ZHENG29	temperate	-	G	G	C	-	T	1.9462	12.61	69.0873	7.06745	3.39201	5.62051	25.5462	4.28951	9.05743	2.11345	4.66719	3.24316	3.39574	13.9193	4.33963	5.05165	2.77116	2.04648	2.62617	4.45212	9.58023	113.179	10.3133	7.88899	4.70671	22.0672	180.413	150.667	92.2333	14.1333	12.1333
ZHENG30	temperate	.	A	G	C	-	T	-0.462083	.	.	6.45669	3.04326	5.2752	22.3864	3.60903	8.48951	1.9713	4.64445	2.56252	3.63341	14.2163	5.10186	5.506	2.75823	2.22793	2.74328	4.80515	9.46969	108.9	8.70598	7.91416	4.68583	21.471	199.129	.	.	.	.
ZHENG32	temperate	.	G	-	C	A	T	-1.54526	.	.	7.92557	3.40023	6.23434	28.5617	3.79048	26.1262	0.482663	5.37476	1.84812	4.14844	17.6576	6.33693	6.92625	2.94356	4.06606	2.8824	5.67816	11.9003	146.284	9.80925	8.0129	4.93422	21.2789	185.863	.	.	.	.
ZHENG35	temperate	-	G	-	-	A	T	0.251238	12.0213	68.8873	5.52826	2.66886	4.54044	19.6003	3.34523	17.8166	0.456307	3.90698	2.37454	2.84346	11.2385	4.66133	4.60163	2.37148	3.57203	2.24623	4.19203	8.24051	104.205	9.941	7.96555	4.71992	19.5635	174.921	127.667	74.5	9.27333	9.27333
ZHENG58	temperate	.	G	T	G	T	C	.	11.938	67.9341	6.50768	3.10488	5.16708	21.6722	3.64734	7.5909	1.82915	4.56904	2.5328	3.56971	13.3931	4.64589	5.60071	2.86929	2.72683	2.42228	4.48106	8.86193	105.192	10.112	8.86576	5.07343	28.2419	184.115	109.233	79.1333	15.7	12.5333
ZHENG653	temperate	-	G	-	-	-	T	1.09286	15.2067	66.8008	.	.	.	.	.	.	.	.	.	.	.	.	.	.	.	.	.	.	.	8.94099	7.54437	4.36728	16.6436	168.794	103.367	60.9	13.2	10.2
ZHI41	temperate	.	A	G	C	A	T	0.785663	.	.	7.50318	3.3345	4.76896	23.6091	4.42589	8.55569	2.49593	5.26776	2.75005	3.29473	13.3595	4.52274	4.6027	3.35121	1.83242	3.56738	5.38936	9.82271	112.454	9.32538	8.70236	4.59801	22.3605	177.427	.	.	.	.
ZHONG69	temperate	-	G	G	C	-	T	-1.50179	13.2967	64.1676	7.40045	3.36698	5.83654	24.7654	3.91822	23.7989	0.800058	5.44685	1.46606	3.95743	15.5517	4.68736	5.5912	3.11649	2.2704	3.5075	4.54757	9.83959	129.869	9.18156	8.65334	4.68661	23.54	181.502	92.3	55.4	14.1	12.4
ZI330	temperate	.	G	-	C	A	T	.	.	.	8.76353	3.94699	6.65979	31.181	3.83729	11.2053	1.68212	6.00175	2.28542	4.99339	20.2467	6.15524	7.50812	2.77738	2.68595	3.06848	5.19188	12.6761	140.866	9.403	7.62159	5.16703	20.8852	174.137	144.667	106.467	11.2667	9.70333
ZONG3	temperate	.	G	G	C	A	T	.	.	.	8.45171	3.53137	5.87244	27.4785	3.73346	25.295	0.467716	5.24879	1.91696	4.26406	17.1395	6.23822	6.78521	2.84235	5.96704	2.77469	5.17496	10.9791	144.161	9.49182	8.5533	5.30195	23.5456	177.553	.	.	.	.
ZONG31	temperate	6	G	T	G	T	C	0.0920851	13.3903	67.7088	9.46489	3.42212	6.60352	31.4688	3.05145	28.5462	0.388488	5.47569	1.84625	4.73442	21.0945	6.35165	7.98101	2.12107	3.93415	2.49322	4.37221	11.8721	155.222	9.22128	8.23738	4.39323	18.7418	168.681	119.667	79.3333	12.7	11.4
ZZ01	temperate	-	G	-	-	-	T	0.424508	12.2107	66.4589	7.32641	3.43787	5.20637	24.0667	3.80583	8.63683	1.91728	4.93381	2.12555	3.30724	14.5142	4.07738	4.59152	2.72056	2.15141	2.83297	4.10975	9.87265	109.634	9.38165	8.14081	4.91677	22.1113	187.207	115	77.7667	13.0667	11.6667
ZZ03	temperate	-	A	G	C	A	T	0.696025	11.6597	68.8289	6.54996	3.02417	5.32066	21.9023	3.78918	20.4791	0.594764	4.07788	1.9888	3.17037	12.5959	4.58442	4.55314	2.7618	4.38694	2.48864	4.42723	8.65682	115.352	8.88108	8.18901	4.86191	22.4223	199.664	193.5	123.45	11.6	9.68
Note: "-" deletion.
".", No data.
KL, kernel length.
KW, kernel width.
KT, kernel thickness.
HKW, Hunderd kernel weight.
TKW, Thousand Kernel Weight.
ENL, endosperm cell length.
ELW, endosperm cell width.
SGL, starch granule length.
SGW, starch granule width.
Arg is argine; Lys is lysine.

## Sheet: Table S5
Table S5. Association analysis of ZmMdh4.
Polymorphic site a	Alleles in series b	Traits c	P d	R2 (%) e	N
SNP (-293)	A/C	SGW	0.03	0.023	210
		SGL	0.05	0.019	210
		Arg	0.04	0.011	355
		Lys	0.05	0.01	356
SNP (-368)	C/G	KT	0.03	0.01	454
SNP (-376)	A/T	KT	0.04	0.009	448
Note: a Only polymorphic sites significantly associated with specific phenotype are shown.
b Alleles in series are listed for each polymorphism, and favorable alleles (higher) are in bold.
c SGW is starch granule width; SGL is starch granule length; Arg is argine; Lys is lysine; KT is kernel thickness.
d p-value from association analysis conducted using the mixture model incorporating population structure and kinship.

## Sheet: Table S6
Table S6. Allelism test using heterozygous mdh4-1 and homozygous mdh4-2 and mdh4-3 T3 plants.
Population	Total	Normal kernels	Mutant kernels	Observed ratio	χ2
mdh4-1/+ ×mdh4-2	246	120	126	01:01:00	0.15
mdh4-1/+ ×mdh4-3	301	148	153	01:01:00	0.08

## Sheet: Table S7
Table S7. Gene ontology classifications of DEGs with functional annotation.
Gene ID	WT	mdh4-1	log2FC a	P value b	Regulation modelc	Description
GO:0045735 nutrient reservoir activity
Zm00001d048847	19245.8	7792.65	-1.68993	1.56868e-114	down	zein polypeptidesL2a
Zm00001d048809	21739	7329.15	-1.95425	1.02644e-156	down	zein protein 22.1
Zm00001d019162	70114.3	27196.3	-1.81242	2.68069e-111	down	19 kDa zein protein
Zm00001d048850	6778.79	2513.64	-1.81701	5.96063e-116	down	Zein-alpha PMS1
Zm00001d030855	3927.32	1233.2	-2.05706	4.43246e-145	down	Zein-alpha 19D1
Zm00001d049476	113320	33216.3	-2.11762	7.71627e-176	down	Z1A alpha zein protein
Zm00001d048816	9255.45	3540.49	-1.77205	2.24009e-125	down	alpha-zein protein precursor
Zm00001d048848	3358.94	1119.06	-1.9717	6.71883e-128	down	Zein-alpha 19B1
Zm00001d048813	9899.44	3241.73	-1.99615	3.09036e-152	down	Zein-alpha ZA1/M1
Zm00001d048817	2426.97	839.315	-1.91739	5.10523e-108	down	zein protein3
Zm00001d048851	645.855	379.29	-1.15357	9.48698e-29	down	floury4
Zm00001d048807	1704.62	592.99	-1.90899	9.82119e-112	down	zein [Zea mays]
Zm00001d048808	5765.57	1907.45	-1.98328	1.36578e-120	down	Kafirin PSKR2 Precursor
Zm00001d048852	14593.1	4988.65	-1.93424	2.21641e-141	down	Zein-alpha A30
Zm00001d048818	5436.13	1777.31	-1.99856	2.40682e-145	down	zp22/D87 [Zea mays]
Zm00001d019160	9522.08	3269.24	-1.9095	2.13465e-84	down	19 kDa zein 19C1
Zm00001d048812	10367.8	4083.5	-1.72978	2.93902e-111	down	22kD alpha zein4
Zm00001d019155	94585.8	34606.5	-1.83624	5.54705e-131	down	Zein-alpha A20
Zm00001d048810	4984.54	1695.3	-1.94218	1.64412e-131	down	22 kD zein [Zea mays]
Zm00001d049243	191.865	98.815	-1.34243	2.7377e-19	down	floury2
Zm00001d020591	10337.5	5721.35	-1.239	1.49629e-63	down	50kD gamma zein
Zm00001d034413	11.895	3.51	-2.30702	1.82163e-07	down	Globulin-2
Zm00001d048849	972.795	339.31	-1.90683	1.18125e-67	down	unknown
Zm00001d008210	0.605	19.34	4.76924	7.81576e-07	up	Germin-like protein subfamily 2 member 1
GO:0055114 oxidation-reduction process
Zm00001d047066	38.3	22.595	-1.14204	7.5121e-07	down	Peroxidase 44
Zm00001d037565	43.43	11.09	-2.38087	1.73287e-22	down	gibberellin 2-oxidase1
Zm00001d025103	1.94	0.495	-2.99414	0.000114125	down	amine oxidase1
Zm00001d043854	21.43	10.6	-1.39441	3.18551e-06	down	Cytochrome b561 and DOMON domain-containing protein
Zm00001d002937	7.67	2.665	-2.31657	3.88551e-05	down	cytochrome P450 family 72 subfamily A polypeptide 8
Zm00001d052079	290.74	143.1	-1.64879	1.64856e-48	down	Lysine-ketoglutarate reductase/saccharopine dehydrogenase1
Zm00001d051959	25.46	26.905	-1.57575	5.53467e-08	down	Putative lysine-specific demethylase JMJ16
Zm00001d049299	5.835	1.465	-2.40701	2.83654e-05	down	Sterol 14-demethylase
Zm00001d029626	22.9	16.355	-1.11232	1.40125e-08	down	Xanthine dehydrogenase 1
Zm00001d044129	5030.15	3758.38	-1.06408	1.34908e-30	down	sh2
Zm00001d050032	3325.51	1674.18	-1.43262	2.13869e-69	down	bt2
Zm00001d003349	1.22	30.125	4.24169	8.74962e-29	up	cytochrome P450 family 724 subfamily A polypeptide 1
Zm00001d014944	13.36	61.855	1.58814	2.71559e-05	up	lactate dehydrogenase1
Zm00001d049954	25.26	89.275	1.43682	1.45455e-18	up	Monodehydroascorbate reductase 1 peroxisomal
Zm00001d007504	1.805	15.89	2.76074	8.70071e-12	up	Sterol 14-demethylase
Zm00001d011035	3.575	55.835	3.58149	2.42198e-24	up	Glutathione S-transferase DHAR2
Zm00001d052653	1.355	8.3	2.39597	3.20483e-08	up	respiratory burst oxidase4
Zm00001d023718	132.645	399.82	1.20676	9.21637e-32	up	defective18
Zm00001d037693	10.245	27.485	1.08924	9.29281e-06	up	Malic enzyme
Zm00001d048021	46.98	145.9	1.25164	1.14751e-13	up	allene oxide synthase1
Zm00001d023067	77.92	251.58	1.30538	2.09221e-14	up	Yuc1 protein [Zea mays]<>AFV36785.1 Yuc1 protein [Zea mays]
Zm00001d026132	0.035	5.635	7.00775	5.31554e-06	up	SKU5 similar 5
Zm00001d008255	11.245	34.36	1.22925	2.72204e-05	up	Yucca6
Zm00001d009927	13.565	45.55	1.1367	5.31032e-06	up	oxidoreductase 2OG-Fe(II) oxygenase family protein
Zm00001d042035	6.65	37.755	2.12415	6.58385e-12	up	Probable sarcosine oxidase
Zm00001d013493	2.18	7.455	1.90087	4.78721e-05	up	lipoxygenase5
Zm00001d050323	12.82	56.07	1.74702	3.6963e-12	up	Putative cytochrome P450 superfamily protein
Zm00001d020808	15.96	42.305	1.09281	7.79689e-05	up	Peroxidase 17
Zm00001d011208	7.89	31.79	1.62456	6.46779e-06	up	1-aminocyclopropane-1-carboxylate oxidase 1
Zm00001d040705	0.24	5.95	4.3075	2.43693e-05	up	Peroxidase 64
Zm00001d040805	2.145	9.47	1.56915	1.41718e-05	up	Respiratory burst oxidase homolog protein B
Zm00001d033624	3.58	8.855	1.39105	0.00011644	up	lipoxygenase4
Zm00001d050218	3.295	12.695	1.45832	2.67174e-05	up	NADPH--cytochrome P450 reductase
Zm00001d004363	4.82	20.275	1.69193	2.06383e-07	up	Cytochrome P450 71A26
Zm00001d037089	0.555	19.945	4.77303	9.51497e-25	up	Putative cytochrome P450 superfamily protein
Zm00001d037091	1.185	21.54	3.79566	2.13488e-23	up	Cytochrome P450 709B2
Zm00001d037745	4.405	25.48	2.15074	1.07566e-12	up	Putative cytochrome P450 superfamily protein
Zm00001d006193	1.075	6.81	2.28418	8.71544e-06	up	cytochrome P450 family 78 subfamily A polypeptide 8
Zm00001d039520	4.21	13.69	1.31692	5.42568e-05	up	cytokinin oxidase1
GO:0005975 carbohydrate metabolic process
Zm00001d044129	5030.15	3758.38	-1.06408	1.34908e-30	down	sh2
Zm00001d050032	3325.51	1674.18	-1.43262	2.13869e-69	down	bt2
Zm00001d045462	3324.55	2056.41	-1.17141	2.52305e-35	down	Granule-bound starch synthase 1%2C chloroplastic/amyloplastic
Zm00001d033937	3324.55	2056.41	-1.17141	2.52305e-35	down	Granule-bound starch synthase 1 chloroplastic/amyloplastic
Zm00001d012173	10.975	4.655	-1.6285	0.000256362	down	Fructokinase-1
Zm00001d035038	52.255	160.415	1.5874	2.83288e-15	up	Fructokinase-like 1 chloroplastic
Zm00001d035037	57.64	218.65	1.65429	4.54636e-14	up	Fructokinase-2
Zm00001d003776	2.045	113.13	5.41473	8.1638e-95	up	mn1
Zm00001d048055	5.935	25.155	1.69725	8.4491e-10	up	Glucan endo-1,3-beta-glucosidase 3
Zm00001d017152	4.855	51.49	3.0271	7.09519e-12	up	endochitinase precursor4
Zm00001d032992	10.5	29.195	1.09184	0.000282056	up	Pectinesterase 31
Zm00001d015292	0	2.495	7.12696	2.60981e-05	up	Endoglucanase 11
Zm00001d018966	15.67	89.97	2.13857	1.52205e-17	up	Acidic endochitinase
Zm00001d032947	2.285	28.325	3.25042	1.11961e-13	up	Chitinase 1
Zm00001d028243	40.62	114.24	1.1085	1.19704e-11	up	Glucan endo-1,3-beta-glucosidase 3
Zm00001d021298	0.12	4.93	4.94892	0.000133773	up	Probable glucan endo-1,3-beta-glucosidase BG4
Zm00001d043524	46.625	131.705	1.11263	3.70751e-18	up	Glucan endo-1,3-beta-glucosidase 13
Zm00001d017978	2.77	10.48	1.53759	0.000111509	up	Endoglucanase 1
Zm00001d002410	6.405	28.105	1.74995	1.91863e-06	up	Probable xyloglucan endotransglucosylase/hydrolase protein 21
Zm00001d021732	0.695	8.105	3.15908	1.26807e-14	up	Cellulose synthase-like protein D3
Zm00001d014613	15.34	50.4	1.33166	5.7479e-06	up	Xyloglucan endotransglucosylase/hydrolase protein 23
Zm00001d028180	41.64	112.91	1.05225	2.56507e-07	up	low phytic acid1
Zm00001d013097	6.56	18.47	1.10587	0.000282179	up	O-Glycosyl hydrolases family 17 protein
Zm00001d016708	1.22	8.365	2.33446	7.85358e-07	up	Beta-fructofuranosidase%2C cell wall isozyme
Zm00001d033650	1.21	6.29	1.9869	0.000281693	up	Non-cyanogenic beta-glucosidase
Zm00001d005620	0.675	16.39	4.22709	1.10039e-14	up	UDP-glycosyltransferase 82A1
Zm00001d037656	6.775	139.94	3.98922	1.19633e-08	up	Xylanase inhibitor protein 1
Zm00001d039066	32.745	81.175	1.04004	3.09755e-08	up	Galactose mutarotase-like superfamily protein
Zm00001d018965	0.65	24.985	4.88932	2.74239e-15	up	Xylanase inhibitor protein 1
Zm00001d014944	13.36	61.855	1.58814	2.71559e-05	up	lactate dehydrogenase1
Zm00001d018214	6.605	24.05	1.48284	7.11937e-06	up	O-Glycosyl hydrolases family 17 protein
Zm00001d015328	71.025	40.885	-1.45815	4.05229e-11	down	Pectin lyase-like superfamily protein
Zm00001d014867	45.005	28.56	-1.04184	1.2294e-10	down	Callose synthase 3
Zm00001d018560	22.885	9.715	-1.59473	5.15191e-12	down	Callose synthase 3
Zm00001d044648	27.03	14.225	-1.33017	1.02101e-08	down	Alpha-L-arabinofuranosidase 1
Zm00001d017416	38.315	20.015	-1.3248	2.79213e-09	down	Pectin lyase-like superfamily protein
Zm00001d037493	3.36	0.345	-3.6685	1.45588e-06	down	Heparanase-like protein 3
Zm00001d002726	32.33	17.975	-1.2558	5.0564e-08	down	Pectinesterase
Zm00001d039512	133.825	74.94	-1.38289	3.67657e-25	down	hexokinase1
Zm00001d016934	90.03	31.705	-1.76721	2.69207e-17	down	Galactose mutarotase-like superfamily protein
Zm00001d018562	31.205	19.48	-1.07969	2.35706e-06	down	Callose synthase 3
not assigned
Zm00001d041671	9.42	348.34	4.81588	3.81076e-12	up	BETL3 protein
Zm00001d042231	24.775	995.025	4.93409	1.87062e-33	up	basal endosperm transfer layer10
Zm00001d000161	4.315	101.515	4.17206	2.86202e-22	up	basal endosperm transfer layer4
Zm00001d024610	22.7	988.24	5.05221	2.74514e-53	up	basal layer antifungal peptide
Zm00001d024615	0.65	74.73	6.45398	4.52669e-05	up	Basal layer antifungal peptide
Zm00001d049576	18.98	602.01	4.59903	5.69229e-36	up	basal layer antifungal protein 2 precursor
Zm00001d024617	1.535	38.69	4.25993	0.000295854	up	Basal layer antifungal peptide
Zm00001d048311	0	3.74	7.13619	2.56245e-05	up	Sucrose transport protein SUC3
Zm00001d047253	509.445	1456.76	0.918204	1.06e-28	up	sucrose synthase1
Zm00001d034356	46.78	270.54	2.15002	0.000150178	up	glutathione transferase5
Zm00001d024620	1.785	72.94	4.96224	2.28834e-14	up	unknown
Zm00001d053138	0.775	4.74	2.22114	6.92451e-05	up	Lipase-like PAD4
Zm00001d030158	1.515	7.4	1.9047	1.90331e-05	up	Protein NRT1/ PTR FAMILY 8.3
Zm00001d039430	0	8.095	7.28145	1.19002e-05	up	Early nodulin 20
Zm00001d015963	4.285	13.785	1.30579	0.000124893	up	Protein DETOXIFICATION 16
Zm00001d024659	10.835	428.565	4.92023	2.37881e-38	up	unknown
Zm00001d029594	32.185	87.455	1.05613	6.68641e-06	up	allene oxide cyclase1
Zm00001d024754	77.2	205.46	1.02835	7.29307e-12	up	S-adenosylmethionine synthase
Zm00001d012572	155.815	721.355	1.8257	5.5042e-48	up	Bifunctional inhibitor/lipid-transfer protein/seed storage 2S albumin superfamily protein
Zm00001d042216	24.36	120.085	1.91977	1.56999e-09	up	Glutathione S-transferase 3
Zm00001d023684	5.875	84.745	3.46788	4.19858e-89	up	subtilisin1
Zm00001d023466	0.415	4.295	2.99305	0.00021275	up	Nuclear transcription factor Y subunit C-10
Zm00001d037934	20.005	51.995	1.03144	1.51073e-05	up	UDP-glucuronic acid decarboxylase 4
Zm00001d027072	5.855	146.625	4.26564	2.18162e-24	up	hypothetical protein SORBI_010G010500 [Sorghum bicolor]
Zm00001d013289	2.45	14.665	2.19315	0.000113243	up	Transmembrane BAX inhibitor motif-containing protein 4
Zm00001d030707	0.35	9.845	4.43122	1.40505e-08	up	GDSL esterase/lipase
Zm00001d023313	2.885	9.305	1.30445	0.000303504	up	BTB/POZ domain-containing protein
Zm00001d039245	1.09	7.645	2.43421	1.63551e-05	up	WRKY transcription factor 6
Zm00001d019030	6.96	224.645	4.62798	7.22488e-34	up	Meg1
Zm00001d003861	3.36	12.245	1.47946	1.18308e-06	up	Potassium high-affinity transporter
Zm00001d045162	0.76	13.975	3.80193	2.50097e-07	up	Putative MYB DNA-binding domain superfamily protein
Zm00001d040027	33.13	397.01	3.22134	1.75203e-15	up	Bowman-Birk type wound-induced proteinase inhibitor WIP1 precursor
Zm00001d018459	3.905	85.59	4.06475	1.09056e-06	up	unknown
Zm00001d053394	9.12	34.645	1.54173	1.30971e-07	up	unknown
Zm00001d023593	2.805	17.695	2.27727	8.16064e-10	up	Amino acid permease 2
Zm00001d002068	2.2	8.635	1.58783	1.39973e-05	up	Probable inactive receptor kinase
Zm00001d001466	3.02	76.46	4.28637	6.86084e-22	up	PREDICTED: uncharacterized protein LOC100383743 [Zea mays]<>ACN35078.1 unknown [Zea mays]<>AFW78584.1 hypothetical protein ZEAMMB73_403099 [Zea mays]
Zm00001d027519	4.335	13.545	1.25821	0.000103668	up	4-coumarate--CoA ligase-like 5
Zm00001d044253	0.415	4.07	3.03887	2.8641e-05	up	IQ domain-containing protein IQM5
Zm00001d053329	4.95	76.625	3.55677	4.05318e-10	up	PREDICTED: uncharacterized protein LOC103654700 [Zea mays]<>AFW65794.1 hypothetical protein ZEAMMB73_102308 [Zea mays]
Zm00001d024959	1.39	38.89	4.43739	9.73917e-06	up	5a2 protein%3B Putative bifunctional inhibitor/lipid-transfer protein/seed storage 2S albumin superfamily protein
Zm00001d037542	1.43	13.54	2.86475	0.000168656	up	NAD(P)H dehydrogenase (quinone) FQR1
Zm00001d005789	37.955	104.44	1.0762	0.000238663	up	histone 2B3
Zm00001d018340	9.94	27.325	1.07471	1.28093e-05	up	Transmembrane amino acid transporter family protein
Zm00001d048630	11.98	363.855	4.53019	3.2303e-22	up	unknown
Zm00001d039771	13.23	51.45	1.57873	0.000262309	up	transcription factor TGA6-like
Zm00001d037211	48.525	136.72	1.11051	5.74292e-11	up	annexin1
Zm00001d018809	65.815	188.345	1.13249	2.11743e-10	up	glutathione transferase6
Zm00001d029631	13.815	216.57	3.58541	8.82592e-27	up	cystatin8
Zm00001d049055	16.835	51.75	1.23375	6.90623e-11	up	Serine carboxypeptidase F13S12.6
Zm00001d000133	9.55	26.12	1.10035	1.71871e-07	up	Acetyl-coenzyme A synthetase chloroplastic/glyoxysomal
Zm00001d024611	8.225	268.525	4.63593	3.29301e-08	up	unknown
Zm00001d003869	0.14	5.215	4.8884	0.000190426	up	isopentenyl transferase2
Zm00001d029437	16.08	70.145	1.73814	7.99346e-15	up	PLATZ transcription factor family protein
Zm00001d042229	53.01	960.675	3.78947	2.1179e-38	up	unknown
Zm00001d048920	11.985	555.17	5.144	6.57989e-28	up	unknown
Zm00001d007365	8.33	27.735	1.34818	1.09679e-05	up	sugars will eventually be exported transporter14a
Zm00001d053785	52.14	1373.34	4.33301	1.12375e-110	up	Defensin-like protein 6
Zm00001d031636	40.595	175.04	1.72543	9.2543e-08	up	Lipid transfer protein
Zm00001d020631	1.44	8.845	2.23563	8.80227e-06	up	root-specific kinase 1
Zm00001d053328	0	76.86	8.92265	4.50285e-09	up	unknown
Zm00001d042664	7.825	23.735	1.21811	8.96899e-07	up	Patellin-1
Zm00001d023901	59.455	207.125	1.41501	5.9787e-07	up	Histone H2A
Zm00001d022533	0	1.165	6.6085	0.000247716	up	Subtilisin-like protease SBT1.9
Zm00001d051800	22.03	71.7	1.29797	6.57832e-07	up	Caleosin protein%3B Caleosin related protein
Zm00001d038473	11.065	49	1.7657	4.56185e-09	up	Transcription repressor OFP1
Zm00001d002882	9.905	29.34	1.18511	0.000229237	up	SKP1-interacting partner 15
Zm00001d046455	0.965	8.575	2.77398	2.22075e-05	up	HXXXD-type acyl-transferase family protein
Zm00001d003924	9.945	32.055	1.2987	2.37296e-06	up	Glycerophosphodiester phosphodiesterase GDPD2
Zm00001d026490	18.205	54.275	1.12959	5.02035e-10	up	proton-exporting ATPase4
Zm00001d019725	25.44	75.035	1.17754	5.78741e-05	up	Uclacyanin-3
Zm00001d038192	5.265	34.655	2.57051	3.14504e-05	up	glutathione transferase41
Zm00001d010920	122.76	569.76	1.74222	2.39191e-69	up	S-adenosylmethionine synthase
Zm00001d024549	1.745	82.97	5.19348	3.78809e-05	up	unknown
Zm00001d011477	0.81	8.49	3.01663	1.47672e-06	up	Phospholipase A1-IIgamma
Zm00001d046995	6.23	23.8	1.55179	2.16782e-07	up	Patellin-5
Zm00001d012591	0.62	8.275	3.34273	9.18329e-07	up	Probable nucleoredoxin 1
Zm00001d044921	1.71	16.92	2.91875	1.12506e-08	up	Probable carboxylesterase 2
Zm00001d021850	32.405	88.215	1.05565	0.000125814	up	Cupredoxin superfamily protein
Zm00001d009908	7.43	25.575	1.3684	0.000171814	up	UDP-glucuronic acid decarboxylase 4
Zm00001d021677	2.05	9.525	1.83254	0.000285347	up	Aspartic proteinase nepenthesin-1
Zm00001d025920	3.155	12.49	1.60384	6.48983e-06	up	Putative lectin-like receptor protein kinase family protein
Zm00001d052935	0	5.42	6.84541	7.85248e-05	up	Plant invertase/pectin methylesterase inhibitor superfamily protein
Zm00001d027832	0.42	6.585	3.57906	2.47988e-05	up	Embryonic protein DC-8
Zm00001d047340	57.94	203.045	1.42351	1.93413e-16	up	Allene oxide cyclase 3 chloroplastic
Zm00001d033805	2.485	12.37	1.93216	7.80037e-07	up	Glutamate decarboxylase 1
Zm00001d029577	0.665	5.315	2.618	0.000104658	up	unknown
Zm00001d036455	4.11	13.67	1.35409	0.000257808	up	Leucine-rich repeat (LRR) family protein
Zm00001d048896	1.135	54.175	4.6265	4.70175e-08	up	hypothetical protein SORBI_005G178200 [Sorghum bicolor]
Zm00001d040505	0.155	7.84	5.26354	1.64128e-09	up	Probable peptide/nitrate transporter
Zm00001d019228	26.835	75.17	1.10113	1.02056e-08	up	ZIP zinc/iron transport family protein
Zm00001d048610	0.99	70.8	5.75546	3.28491e-09	up	unknown
Zm00001d021961	2.555	11	1.72541	0.000251461	up	Alpha-L-fucosidase 3
Zm00001d007310	0.375	14.905	4.91969	1.03462e-09	up	Protein NRT1/ PTR FAMILY 1.2
Zm00001d007753	15.77	46.39	1.17325	8.37687e-06	up	Eukaryotic aspartyl protease family protein
Zm00001d022421	2611.26	7466.24	1.23517	1.43981e-26	up	hydroxyproline-rich glycoprotein family protein
Zm00001d053113	1.3	105.805	5.97412	3.12208e-10	up	hypothetical protein SORBI_005G153500 [Sorghum bicolor]
Zm00001d042909	9.15	53.975	2.17052	1.35725e-06	up	Elicitor-responsive protein 1
Zm00001d017547	8.5	30.565	1.46207	9.7217e-06	up	Dehydrin COR410
Zm00001d051459	41.925	122.34	1.16104	1.38512e-08	up	Oil body-associated protein 1B
Zm00001d017746	4.685	25.215	2.04243	2.32244e-09	up	vitamin E synthesis4
Zm00001d053143	1.86	19.78	3.02522	6.84631e-16	up	Amino acid permease 2
Zm00001d028615	1.485	10.6	2.45779	2.71707e-07	up	Probable protein phosphatase 2C 4
Zm00001d043195	6.45	19.85	1.23972	0.000272127	up	Metacaspase-6
Zm00001d032750	0.915	13.295	3.48003	7.1428e-16	up	Zinc finger (C3HC4-type RING finger) family protein
Zm00001d036784	2.605	10.1	1.57408	8.74202e-07	up	Potassium transporter 8
Zm00001d014166	1.805	6.905	1.55593	2.52128e-05	up	Putative calcium-transporting ATPase 13 plasma membrane-type
Zm00001d030069	5.74	17.315	1.55585	1.14673e-08	up	Homeodomain leucine zipper family IV protein
Zm00001d050456	0	1.895	6.68239	0.000194203	up	Protein NRT1/ PTR FAMILY 1.2
Zm00001d029888	3.865	13.315	1.37945	1.5132e-05	up	Expressed protein; protein
Zm00001d027323	67.93	210.12	1.24442	1.09821e-05	up	unknown
Zm00001d052759	234	4993.91	4.02368	2.96902e-131	up	Nonspecific lipid-transfer protein
Zm00001d019750	27.545	177.46	2.30656	9.50501e-05	up	Calcium-dependent lipid-binding (CaLB domain) family protein
Zm00001d052224	10.085	43.3	1.75973	9.89201e-05	up	Wound/stress protein
Zm00001d037611	0.18	3.765	3.99508	8.23987e-05	up	HXXXD-type acyl-transferase family protein
Zm00001d033747	45.295	127.29	1.02472	2.07175e-06	up	Glutamine synthetase root isozyme 2
Zm00001d046697	27.1	103.025	1.53797	9.61631e-17	up	Dihydroflavonol-4-reductase
Zm00001d009567	70.2	218.11	1.25122	1.76712e-11	up	Fasciclin-like arabinogalactan protein 7
Zm00001d043453	0.71	21.725	4.56402	4.49419e-09	up	Early nodulin-like protein 3
Zm00001d043357	0.28	13.97	5.26911	1.95538e-05	up	Blue copper protein
Zm00001d048499	8.035	28.79	1.45666	1.03289e-06	up	UDP-galactose/UDP-glucose transporter 4
Zm00001d047259	1.55	34.32	4.0916	2.95624e-05	up	unknown
Zm00001d024120	4.08	63.685	3.57566	4.15988e-38	up	O-methyltransferase ZRP4
Zm00001d048633	4.395	221.555	5.26098	2.06329e-15	up	unknown
Zm00001d003856	2.67	13.785	1.98945	4.56726e-05	up	Spermidine hydroxycinnamoyl transferase
Zm00001d002451	18.98	154.55	2.63946	2.41299e-07	up	Hydrogen peroxide-induced 1
Zm00001d050196	6.475	22.645	1.54256	0.000126781	up	alpha/beta-Hydrolases superfamily protein
Zm00001d043231	0.99	7.77	2.59611	6.03978e-10	up	Homeodomain leucine zipper family IV protein
Zm00001d007470	3.955	112.585	4.44735	1.10714e-18	up	unknown
Zm00001d024810	0.27	7.08	4.35298	5.67871e-07	up	Putative MYB DNA-binding domain superfamily protein
Zm00001d040190	21.53	62.175	1.14488	1.29921e-07	up	hydroxyproline-rich glycoprotein family protein
Zm00001d039039	70.925	214.995	1.03141	1.50239e-09	up	Cold-regulated 413 inner membrane protein 2 chloroplastic
Zm00001d034547	44.425	234.835	1.94998	2.78284e-19	up	unknown
Zm00001d037573	22.115	68.46	1.24384	8.49299e-05	up	USP family protein
Zm00001d043709	7.52	32.075	1.92248	0.000320975	up	Late embryogenesis abundant protein%2C group 3
Zm00001d017274	8.335	62.04	2.54044	4.07875e-34	up	Phenylalanine ammonia-lyase
Zm00001d025833	7.035	24.935	1.81753	5.31429e-05	up	Peroxygenase 2
Zm00001d028775	19.385	71.08	1.48602	6.52994e-08	up	Thioredoxin superfamily protein
Zm00001d038791	0.315	2.585	2.64261	1.32005e-05	up	Putative leucine-rich repeat receptor-like protein kinase family protein
Zm00001d007445	3.34	11.075	1.34634	0.000115313	up	Adagio protein 3
Zm00001d007187	45.685	315.56	2.40321	1.03624e-98	up	hydroxyproline-rich glycoprotein family protein
Zm00001d050102	0.395	6.62	3.66171	0.000199747	up	unknown
Zm00001d047807	0.215	3.66	3.68407	5.46937e-06	up	Probable protein phosphatase 2C 4
Zm00001d032670	8.85	27.19	1.34981	0.000104433	up	RING/U-box superfamily protein
Zm00001d048622	5.225	121.22	4.13109	5.09214e-07	up	unknown
Zm00001d043249	12.52	42.18	1.36601	8.56707e-05	up	NAD(P)H dehydrogenase (quinone) FQR1
Zm00001d043272	8.425	28.99	1.39155	7.06275e-05	up	SC3 protein
Zm00001d001900	27.405	58.35	1.11316	6.55047e-09	up	Probable cysteine protease RD21B
Zm00001d036122	1.32	9.125	2.40923	1.64044e-06	up	Glycosyltransferase family 61 protein
Zm00001d019029	1.07	56.395	5.32936	6.34142e-14	up	maternally expressed gene7
Zm00001d039535	13.655	28.16	1.08226	9.50733e-05	up	HXXXD-type acyl-transferase family protein
Zm00001d049922	1.835	9.66	2.03605	1.04262e-05	up	Retinoid-inducible serine carboxypeptidase%2C mRNA
Zm00001d052008	6.125	21.095	1.17488	0.000188252	up	Putative clathrin assembly protein
Zm00001d035367	74.875	261.46	1.41699	2.54334e-09	up	unknown
Zm00001d051313	1.61	9.93	2.24084	1.61933e-05	up	Leucine-rich repeat (LRR) family protein
Zm00001d032565	8.735	31.82	1.47657	4.24661e-06	up	Microtubule-associated protein RP/EB family member 1C
Zm00001d019294	0	3.52	7.94602	5.77687e-07	up	Protein NRT1/ PTR FAMILY 7.2
Zm00001d041822	29.17	935.235	4.61424	4.63829e-76	up	basal endosperm transfer layer9
Zm00001d026252	3.88	18.755	1.89082	1.59782e-05	up	Probable WRKY transcription factor 11
Zm00001d000168	9.64	25.595	1.02203	6.45357e-05	up	cell division cycle201
Zm00001d023290	4.66	96.845	3.99187	4.41362e-13	up	GAST1 protein
Zm00001d048131	4.925	21.25	1.72482	1.68554e-06	up	Probable protein phosphatase 2C 63
Zm00001d049034	13.465	383.44	4.4398	1.0471e-30	up	hypothetical protein SORBI_005G082400 [Sorghum bicolor]
Zm00001d050479	0	7.59	8.16938	1.79148e-07	up	Probable carboxylesterase 2
Zm00001d010889	0.905	15.14	3.68856	2.56414e-06	up	Myb protein1
Zm00001d034588	17.02	102.895	2.21267	7.72015e-22	up	Protein CDI
Zm00001d024809	0.47	18.625	4.92001	2.43099e-11	up	Putative MYB DNA-binding domain superfamily protein
Zm00001d042226	16.55	429.675	4.30353	6.63358e-21	up	hypothetical protein SORBI_003G415800 [Sorghum bicolor]
Zm00001d044442	1.87	8.73	1.50239	6.74725e-06	up	ABC transporter G family member 40
Zm00001d029906	2.93	52.195	3.77532	3.15656e-23	up	Beta-expansin 7
Zm00001d027355	2.985	22.045	2.43672	1.37422e-07	up	RHOMBOID-like protein 3
Zm00001d040613	37.65	155.465	1.66315	2.43648e-09	up	Stress-inducible membrane pore protein
Zm00001d052690	11.045	41.855	1.54069	1.62716e-08	up	UPF0481 protein
Zm00001d019019	20.1	805.235	4.93215	3.36619e-36	up	maternally expressed gene13
Zm00001d053784	0	15.1	6.76132	0.000111232	up	Gamma-thionins family protein
Zm00001d012607	20.535	69.805	1.37802	7.13148e-07	up	NAD(P)H dehydrogenase (quinone) FQR1
Zm00001d025437	1.915	13.43	2.05152	4.77078e-06	up	Amino acid permease
Zm00001d029539	21.185	68.255	1.4594	7.45707e-05	up	PLASMODESMATA CALLOSE-BINDING PROTEIN 2
Zm00001d022084	31.1	243.62	2.57326	2.29003e-07	up	B12D protein
Zm00001d053108	30.01	982.41	4.63712	1.18094e-45	up	unknown
Zm00001d043517	45.68	160.075	1.13317	3.5837e-18	up	Peptidase M28 family protein
Zm00001d019027	7.135	142.165	3.9771	7.97927e-13	up	maternally expressed gene3
Zm00001d026713	3.235	78.14	4.18269	2.2824e-05	up	unknown
Zm00001d006791	2.255	36.42	3.62852	4.97674e-08	up	Duplicated homeodomain-like superfamily protein
Zm00001d005594	0.46	5.835	3.28955	9.70135e-06	up	Sugar transport protein 14
Zm00001d018951	5.325	137.725	4.3043	1.0148e-06	up	unknown
Zm00001d007444	9.605	328.585	4.70265	7.6681e-17	up	unknown
Zm00001d014723	1.24	6.88	2.07603	6.38775e-06	up	unknown
Zm00001d033966	3.63	20.605	2.12695	5.08114e-05	up	PRA1 family protein G2
Zm00001d006753	3.38	15.46	1.87674	1.25649e-08	up	Indole-3-acetic acid amido synthetase
Zm00001d026715	2.785	63.81	4.1222	4.58069e-12	up	hypothetical protein SORBI_005G223000 [Sorghum bicolor]
Zm00001d011013	9.435	31.45	1.35274	3.65047e-16	up	Calcium pump1
Zm00001d051420	9.965	39.835	1.60124	1.11889e-05	up	dehydrin3
Zm00001d004075	1	7.56	2.51345	1.03524e-06	up	Probable inactive purple acid phosphatase 27
Zm00001d002405	2.615	13.575	1.99465	0.000120923	up	Probable WRKY transcription factor 11
Zm00001d039346	0.65	5.72	2.75899	1.92415e-05	up	Indole-3-acetic acid-amido synthetase GH3.6
Zm00001d039624	10.055	42.76	1.7046	3.40261e-05	up	Auxin-responsive protein IAA15
Zm00001d007447	7.54	106.85	3.43414	3.48771e-09	up	unknown
Zm00001d018837	15.005	287.06	3.87296	3.23247e-198	up	BURP domain protein RD22
Zm00001d015010	0.575	5.36	2.83452	0.000196799	up	Protein trichome birefringence-like 12
Zm00001d012675	457.185	1081.03	0.785351	5.51e-15	up	glutathione S-transferase GSTF2
Zm00001d032695	280.71	633.045	0.787553	1.59e-16	up	malate dehydrogenase, cytoplasmic
Zm00001d007765	117.475	268.085	0.803657	5.49e-09	up	Probable prolyl 4-hydroxylase 12
Zm00001d027362	27.41	62.445	0.804042	2.32e-05	up	F-box protein
Zm00001d045391	357.1	819.73	0.80884	8.98e-08	up	early nodulin-related
Zm00001d032605	105.53	237.555	0.810561	7.47e-13	up	Alpha-galactosidase 2
Zm00001d028450	272.74	627.325	0.816518	6.55e-07	up	Ubiquitin-fold modifier-conjugating enzyme 1
Zm00001d048176	48.475	103.45	0.81735	9.37e-11	up	Vicilin-like seed storage protein
Zm00001d002969	42.75	98.835	0.82489	6.34e-05	up	ATP-dependent Clp protease proteolytic subunit 2 mitochondrial
Zm00001d028369	9.385	21.715	0.826329	0.000212392	up	hydroxyproline-rich glycoprotein family protein
Zm00001d029872	33.695	84.17	0.827039	3.23e-07	up	Oxysterol-binding protein-related protein 2A
Zm00001d013751	48.59	110.635	0.828949	1.1e-07	up	UDP-arabinopyranose mutase 3
Zm00001d028998	84.73	197.76	0.838189	1.52e-10	up	hydroxyproline-rich glycoprotein family protein
Zm00001d009103	49.63	116.08	0.839735	5.07e-05	up	Ethylene-responsive factor-like protein 1%3B Putative AP2/EREBP transcription factor superfamily protein
Zm00001d011474	57.665	135.035	0.841152	4.7e-06	up	Ran GTP binding protein
Zm00001d039670	7.69	17.535	0.845278	0.000302259	up	phospholipase D1
Zm00001d036293	93.425	224.735	0.854447	1.25e-09	up	Caffeoyl-CoA O-methyltransferase1
Zm00001d029654	28.34	65.295	0.856699	3.88e-05	up	trehalase1
Zm00001d021291	11.31	27.065	0.863905	8.66e-05	up	Two-component response regulator-like APRR9
Zm00001d048201	67.255	187.715	0.864918	2.64e-12	up	Inositol-3-phosphate synthase isozyme 1
Zm00001d037576	73.975	175.75	0.86519	1.1e-09	up	Pyrophosphate-energized vacuolar membrane proton pump
Zm00001d034501	17.115	41.11	0.879959	7.19e-06	up	AAA-ATPase ASD mitochondrial
Zm00001d021119	15.635	38.41	0.880808	2.64e-05	up	Beta-glucosidase 11
Zm00001d052678	47.85	115.565	0.883171	0.000247384	up	Succinate dehydrogenase assembly factor 2 mitochondrial
Zm00001d019552	33.195	82.99	0.883658	3.98e-07	up	Alpha-galactosidase
Zm00001d052458	48.66	117.295	0.884103	9.66e-08	up	Probable calcium-binding protein CML50
Zm00001d034032	15.7	38.16	0.89814	1.09e-05	up	Protein STRICTOSIDINE SYNTHASE-LIKE 3
Zm00001d032873	17.29	42.395	0.907822	9.53e-05	up	Metal ion binding protein
Zm00001d038555	13.93	34.245	0.914276	2.45e-05	up	Cytochrome P450 98A3
Zm00001d009990	107.07	263.74	0.914436	4.84e-11	up	Superoxide dismutase
Zm00001d048060	19.665	48.555	0.917097	8.12e-05	up	Homocysteine S-methyltransferase 1
Zm00001d017952	34.69	85.53	0.924889	3.84e-05	up	ABA-induced protein
Zm00001d047981	27.2	66.76	0.925921	1.16e-07	up	Glutamate decarboxylase 1
Zm00001d015912	64.715	161.465	0.935649	5.18e-05	up	sugars will eventually be exported transporter4c
Zm00001d016963	17.515	47.94	0.937306	7.97e-05	up	Bifunctional riboflavin biosynthesis protein RIBA 1 chloroplastic
Zm00001d045392	1211.75	2767.61	0.937556	5.04e-14	up	Early nodulin 93
Zm00001d023964	15.685	40.57	0.985885	1.29e-06	up	Serine carboxypeptidase-like 20
Zm00001d041998	24.835	15.92	-1.02671	3.72807e-10	down	ABC transporter D family member 1
Zm00001d046467	151.12	83.11	-1.24893	1.17169e-22	down	UDP-galactose/UDP-glucose transporter 3
Zm00001d023063	73.38	44.195	-1.12025	2.08285e-07	down	unknown
Zm00001d011012	16.025	4.815	-1.89842	7.352e-05	down	Expressed protein; Mannose-specific jacalin-related lectin; protein
Zm00001d018971	283.53	143.73	-1.36225	5.99486e-28	down	Regulatory protein opaque-2
Zm00001d013507	236.175	110.15	-1.48545	7.44694e-52	down	Heat shock 70 kDa protein 6 chloroplastic
Zm00001d014852	61.955	39.3	-1.04286	9.36319e-07	down	Ser/Thr-rich protein T10 in DGCR region
Zm00001d013111	62.405	26.635	-1.61622	6.89071e-21	down	DnaJ protein
Zm00001d053826	7.305	3.7	-1.32088	3.77492e-08	down	BEACH domain-containing protein B
Zm00001d050260	3.22	1.11	-1.90611	5.22947e-05	down	ABC transporter A family member 7
Zm00001d037586	95.49	61.885	-1.01264	2.085e-11	down	DnaJ protein ERDJ3B
Zm00001d031332	407.42	246.66	-1.19539	2.28482e-32	down	Heat shock protein 90-2
Zm00001d044318	65.645	38.5	-1.08486	1.69659e-06	down	Mitochondrial outer membrane protein porin 3
Zm00001d031325	31.89	14.66	-1.50754	3.71399e-06	down	25.3 kDa heat shock protein chloroplastic
Zm00001d050119	29.33	17.42	-1.13491	5.20721e-06	down	Activator of heat shock protein ATPase
Zm00001d032961	10.81	5.83	-1.20564	4.83252e-05	down	anther ear1
Zm00001d032790	33.51	22.055	-1.10885	1.15586e-08	down	plastid transcriptionally active 3
Zm00001d047302	45.23	22.415	-1.3982	3.22542e-26	down	Putative chaperone clbp family protein
Zm00001d021123	203.525	148.305	-1.04148	8.50661e-12	down	Plasma membrane
Zm00001d029557	111.765	63.015	-1.2121	5.18496e-33	down	Chaperone protein ClpB3 chloroplastic
Zm00001d026877	20.35	12.62	-1.07389	8.17744e-08	down	unknown
Zm00001d023265	20.67	12.67	-1.08652	2.27634e-09	down	unknown
Zm00001d006230	22.82	9.42	-1.66979	6.64173e-07	down	Chaperone protein dnaJ 3
Zm00001d017129	6.74	0.525	-4.06993	3.41793e-05	down	ATP synthase D chain, mitochondrial [Zea mays];guanine nucleotide-binding protein-like 3 [Zea mays]
Zm00001d001653	25.2	15.48	-1.08834	2.60112e-05	down	Ji4 putative gag protein [Zea diploperennis]
Zm00001d053891	12.01	4.35	-1.8514	1.87327e-07	down	ILITYHIA
Zm00001d010371	301.4	111.585	-1.82046	2.87777e-53	down	Ribosome-inactivating protein 3
Zm00001d033591	275.71	158.585	-1.18291	2.31873e-39	down	Heat shock 70 kDa protein 6 chloroplastic
Zm00001d036829	59.415	43.335	-1.00484	6.35958e-08	down	alpha/beta-Hydrolases superfamily protein
Zm00001d044634	27.32	17.805	-1.01137	0.000129332	down	unknown
Zm00001d037717	89.405	49.935	-1.2251	1.88496e-28	down	Heat shock 70 kDa protein 14
Zm00001d032545	2.75	0.89	-2.03382	0.00026757	down	Formin-like protein 6
Zm00001d028630	287.745	156.63	-1.3513	1.16754e-43	down	Heat shock cognate 70 kDa protein 2
Zm00001d014993	952.46	759.015	-1.00392	1.27767e-37	down	Luminal-binding protein 2
Zm00001d003277	270.165	156.57	-1.2872	4.9522e-38	down	Stachyose synthase
Zm00001d003280	163.725	103.815	-1.08532	2.09146e-13	down	Probable galactinol--sucrose galactosyltransferase 2
Zm00001d038806	749.195	503.75	-1.07923	9.88658e-33	down	Chaperone protein ClpB1
Zm00001d006354	11.87	6.585	-1.24102	6.65358e-06	down	F22G5.33
Zm00001d014456	4.625	1.645	-1.87731	2.31911e-06	down	Glutamate receptor 3.4
Zm00001d037951	18.47	8.68	-1.47197	6.95232e-10	down	Serine/threonine-protein kinase TOR
Zm00001d048073	475.72	281.455	-1.14264	2.68868e-40	down	Heat shock 70 kDa protein 8
Zm00001d015091	2696.59	1581.51	-1.19503	1.67432e-48	down	Bax inhibitor 1
Zm00001d049244	42.935	27.59	-1.02538	2.50686e-06	down	Putative IQ calmodulin-binding and BAG domain containing family protein
Zm00001d024194	37.44	1.275	-4.28559	8.15406e-09	down	Aspartic proteinase A1
Zm00001d033872	58.58	24.7	-1.62985	1.74572e-21	down	Peptidase%2C M50 family
Zm00001d024903	555.765	279.365	-1.37767	8.52528e-62	down	heat shock protein 90 kDa
Zm00001d023267	16.655	10.78	-1.0137	7.5542e-07	down	unknown
Zm00001d051953	9.7	0.795	-4.57873	5.23067e-05	down	DNA polymerase eta
Zm00001d035680	409.81	138.95	-1.95299	1.72238e-05	down	Subtilisin-chymotrypsin inhibitor CI-1B
Zm00001d050438	6.885	0.97	-3.43362	2.70903e-06	down	DEAD-box ATP-dependent RNA helicase 7
Zm00001d049075	3.97	0.37	-3.92432	2.09766e-06	down	Putative DEAD-box ATP-dependent RNA helicase family protein
Zm00001d006669	2.005	0.375	-2.79422	8.95234e-05	down	subtilisin2
Zm00001d006595	15.815	9.04	-1.26806	4.18012e-05	down	Sphingosine kinase 1
Zm00001d017336	8.27	0	-8.04078	5.65979e-07	down	Proteasome subunit alpha type-2-B
Zm00001d027037	236.075	120.55	-1.35553	2.99366e-21	down	unknown
Zm00001d009280	14.7	4.15	-2.22585	0.00017606	down	probable methyltransferase PMT3
Zm00001d048994	8.775	3.135	-1.81547	4.59287e-07	down	putative serine/threonine-protein kinase [Dichanthelium oligosanthes]
Zm00001d040611	8.775	1.415	-3.67856	0.000116946	down	Homeobox protein liguleless 3
Zm00001d011195	11.47	3.865	-1.96249	1.11267e-06	down	Probable protein phosphatase 2C 74
ENSRNA049478963	16.975	9.245	-1.26663	6.89686e-06	down	hypothetical protein GLYMA_13G023700, partial [Glycine max]
Zm00001d014486	425.055	245.145	-1.18051	9.3438e-32	down	Phosphosulfolactate synthase-related protein
Zm00001d042899	39.19	20.22	-1.34296	4.11247e-06	down	Probable protein S-acyltransferase 16
Zm00001d035089	4.54	5	-1.15856	1.67502e-05	down	pleckstrin homology (PH) domain-containing protein
Zm00001d037052	634.015	374.17	-1.15537	6.51583e-20	down	Ubiquitin-conjugating enzyme E2 11
Zm00001d010730	24.385	10.155	-1.64622	2.2979e-05	down	Transcription factor TCP5
Zm00001d020754	3.27	0.66	-2.70003	0.00010504	down	Serine carboxypeptidase-like 40
Zm00001d045883	4.25	1.26	-2.41388	0.000289023	down	Sodium/hydrogen exchanger
Zm00001d052110	153.45	128.405	-1.29586	5.56959e-19	down	opaque endosperm1
Zm00001d015138	6.68	4.485	-1.40338	1.54234e-07	down	unknown
Zm00001d032733	6.345	0	-7.73778	2.32698e-06	down	unknown
Zm00001d035681	2190.73	689.84	-2.18318	1.34208e-65	down	Subtilisin-chymotrypsin inhibitor CI-1B
Zm00001d014508	23.675	5.905	-2.36761	0.000107865	down	unknown
Zm00001d046226	23.905	16.445	-1.02779	4.45359e-10	down	multidrug resistance protein associated1
Zm00001d017427	22.3	5.485	-2.42015	3.82962e-19	down	Metal-nicotianamine transporter YSL2
Zm00001d020827	132.68	84.1	-1.04428	7.39169e-15	down	Heat shock protein 90-5 chloroplastic
Note: a Log2 (fold change of mdh4-1/WT).
b P value using DEseq2 or edgeR.
c Regulation model calculated gene expression of mdh4-1 mutant over WT.
* No expression between WT and mdh4-1.
